# Supplementary material for: Successful Implementation of a Packed Red Blood Cell and Fresh Frozen Plasma Transfusion Protocol in the Surgical Intensive Care Unit
Source: PLoS One. 2015 May 26;10(5):e0126895. doi: 10.1371/journal.pone.0126895 (PMC4444010; doi:10.1371/journal.pone.0126895)
Supplement: S1 Dataset — (XLSX) [file pone.0126895.s001.xlsx]

## Sheet: Data_w_VentDays
COHORT	Group	SEX	LOS	DAYS_ON_4W	VENT_DAYS	DTH_IND	Bleeding	Pneumonia	UrinTractInf	MyocardInfarct	PulmEmb	Septicemia	SurgSiteInfect	AcuteKidney	Respiratory	APACHE_II_Score	Total_PRBC	Total_FFP	Total_product	death	product	ffp	prbc	prev_death	prev_death2	apache_gr2	apache_gr3	Respiratory Failure?	Admission PT	Admission INR	Lowest Hg in 1st 24hr	Lowest Hct in 1st 24hr	Transfused in 1st 24hr in 4W (non MTP)	MTP	Operations #
CONTROL	NON	M	7	3	1	A	1	0	0	0	0	0	0	0	0	13	0	0	0	0	0	0	0	9	0	Mildly sick	Mildly sick	0	14.2	1.1	13.7	37.8	0		1
CONTROL	NON	M	27	27	21	A	0	0	1	0	0	1	0	0	1	3	4	0	4	0	1	0	1	9	0	Mildly sick	Mildly sick	1	18.6	1.5	11.8	34.6	0		1
CONTROL	NON	M	19	5	2	A	0	0	1	1	0	1	0	0	0	17	0	0	0	0	0	0	0	9	0	Moderately sick	Moderately/Very sick	0	21.9	1.8	13.2	37.8	0		1
CONTROL	NON	F	65	64	50	A	0	0	1	0	0	1	1	0	1	11	1	0	1	0	1	0	1	9	0	Mildly sick	Mildly sick	1	15.6	1.2	9.7	30.8	0		5
CONTROL	NON	M	2	1	0	A	0	0	0	0	0	0	0	0	0	4	0	0	0	0	0	0	0	9	0	Mildly sick	Mildly sick	0	14	1.1	13.7	39.2	0		0
CONTROL	NON	M	4	1	0	A	0	0	0	0	0	0	0	0	0	7	0	0	0	0	0	0	0	9	0	Mildly sick	Mildly sick	0	13.3	1	10	29.4	0		1
CONTROL	NON	F	25	25	22	A	0	0	1	0	0	1	0	0	1	25	8	0	8	0	1	0	1	9	0	Very sick	Moderately/Very sick	1	17.4	1.4	9.7	30.1	0		2
CONTROL	NON	M	2	2	3	A	0	0	0	0	0	0	0	0	0	14	0	0	0	0	0	0	0	9	0	Mildly sick	Mildly sick	0	15.6	1.2	13	39.1	0		0
CONTROL	NON	F	12	8	0	A	0	0	0	0	0	0	0	0	0	15	0	0	0	0	0	0	0	9	0	Moderately sick	Moderately/Very sick	0	16.6	1.3	10.1	30	0		1
CONTROL	NON	M	2	1	1	A	0	0	0	0	0	0	0	0	0	14	0	0	0	0	0	0	0	9	0	Mildly sick	Mildly sick	0	13.1	1.1	13.1	38.2	0		0
CONTROL	NON	F	11	6	2	A	0	0	1	0	0	0	0	0	0	26	0	4	4	0	1	1	0	9	0	Very sick	Moderately/Very sick	0	13.8	1	8.6	25.6	0		1
CONTROL	NON	F	6	3	1	A	0	0	0	0	0	0	0	0	0	29	0	0	0	0	0	0	0	9	0	Very sick	Moderately/Very sick	0	12.9	1	8.9	27.3	0		1
CONTROL	NON	F	7	2	0	A	0	0	0	0	0	0	0	0	0	2	0	0	0	0	0	0	0	9	0	Mildly sick	Mildly sick	0	13.6	1	9.7	28.2	0		1
CONTROL	NON	F	7	1	0	A	0	0	0	0	0	0	0	0	0	8	0	0	0	0	0	0	0	9	0	Mildly sick	Mildly sick	0	22.5	2.1	11.3	34.1	0		0
CONTROL	NON	F	9	3	3	A	0	0	0	0	0	0	0	0	0	18	2	0	2	0	1	0	1	9	0	Moderately sick	Moderately/Very sick	1	37.1	3.5	8.2	23.1	1		0
CONTROL	NON	M	4	2	0	A	0	0	0	0	0	0	0	0	0	10	4	2	6	0	1	1	1	9	0	Mildly sick	Mildly sick	0	14.9	1.1	11.2	31.9	0		0
CONTROL	NON	F	7	4	2	A	0	0	0	0	0	0	0	0	1	15	0	0	0	0	0	0	0	9	0	Moderately sick	Moderately/Very sick	0	19.3	1.6	8.8	24.7	0		0
CONTROL	NON	F	4	2	0	A	0	0	0	0	0	0	0	0	1	6	2	0	2	0	1	0	1	9	0	Mildly sick	Mildly sick	0	15.1	1.2	9.4	28.1	0		1
CONTROL	NON	M	9	7	2	A	0	0	0	0	0	0	0	0	0	15	2	0	2	0	1	0	1	9	0	Moderately sick	Moderately/Very sick	0	14.2	1.1	13.8	38.2	0		1
CONTROL	NON	M	3	1	0	A	0	0	0	0	0	0	0	0	0	13	0	0	0	0	0	0	0	9	0	Mildly sick	Mildly sick	0			12	34.4	0		0
CONTROL	NON	M	1	1	1	D	0	0	0	0	0	0	0	0	0	22	0	0	0	1	0	0	0	0	0	Moderately sick	Moderately/Very sick	1	19.2	1.6	10.1	29.4	0		0
CONTROL	NON	M	1	1	2	A	0	0	0	0	0	0	0	0	0	5	0	0	0	0	0	0	0	9	0	Mildly sick	Mildly sick	0			12.1	34.9	0		0
CONTROL	NON	F	3	3	2	A	0	0	0	0	0	0	0	0	0	16	0	0	0	0	0	0	0	9	0	Moderately sick	Moderately/Very sick	0	14	1.1	8.6	26.3	0		0
CONTROL	NON	M	37	3	1	A	1	0	0	0	0	1	1	0	0	5	3	0	3	0	1	0	1	9	0	Mildly sick	Mildly sick	0	14.4	1.1	10.9	32.6	0		2
CONTROL	NON	F	1	1	1	A	0	0	1	0	0	0	0	0	0	20	0	0	0	0	0	0	0	9	0	Moderately sick	Moderately/Very sick	0			10.9	31.9	0		1
CONTROL	NON	M	7	2	0	A	0	0	1	0	0	0	0	0	0	18	2	0	2	0	1	0	1	9	0	Moderately sick	Moderately/Very sick	0	18.9	1.5	8.8	26.3	0		1
CONTROL	NON	F	5	4	0	A	0	0	0	0	0	0	0	0	0	7	0	0	0	0	0	0	0	9	0	Mildly sick	Mildly sick	0	16.7	1.3	11.3	33.7	0		1
CONTROL	NON	M	18	1	12	D	0	0	0	0	0	1	0	1	1	20	0	0	0	1	0	0	0	1	1	Moderately sick	Moderately/Very sick	1	30	2.7	4.8	15.9	1		1
CONTROL	NON	M	16	14	2	A	0	0	0	0	0	0	0	0	0	8	6	4	10	0	1	1	1	9	0	Mildly sick	Mildly sick	0	13.7	1	8.5	26.8	0		1
CONTROL	NON	F	12	9	3	A	0	0	1	0	0	0	0	0	1	6	0	0	0	0	0	0	0	9	0	Mildly sick	Mildly sick	1	15.5	1.2	13.7	41	0		1
CONTROL	NON	F	6	1	0	A	0	0	0	0	1	0	0	0	0	6	0	0	0	0	0	0	0	9	0	Mildly sick	Mildly sick	0	15.2	1.2	12.2	36.4	0		0
CONTROL	NON	M	8	4	1	A	0	0	1	0	0	0	0	0	0	8	3	2	5	0	1	1	1	9	0	Mildly sick	Mildly sick	0	17	1.3	7.7	22	1		1
CONTROL	NON	M	3	2	0	A	0	0	0	0	0	0	0	0	0	6	0	0	0	0	0	0	0	9	0	Mildly sick	Mildly sick	0	15.8	1.2	10.7	29.9	0		0
CONTROL	NON	M	6	1	0	A	0	0	0	0	0	0	0	0	0	2	0	0	0	0	0	0	0	9	0	Mildly sick	Mildly sick	0	11.7	0.9	13	38.8	0		1
CONTROL	NON	M	10	3	0	A	0	0	0	0	0	0	0	0	0	6	0	0	0	0	0	0	0	9	0	Mildly sick	Mildly sick	0			13.5	38.7	0		0
CONTROL	NON	F	18	4	0	A	0	0	0	0	0	0	0	1	0	11	0	0	0	0	0	0	0	9	0	Mildly sick	Mildly sick	0	15.6	1.2	10.3	30.4	0		1
CONTROL	NON	F	8	4	0	A	0	0	0	0	0	0	0	0	0	12	3	0	0	0	1	0	1	9	0	Mildly sick	Mildly sick	0			8	24.4	0		1
CONTROL	NON	M	5	1	0	A	0	0	0	0	0	0	0	0	0	4	0	0	0	0	0	0	0	9	0	Mildly sick	Mildly sick	0	12.2	0.9	14.7	40.9	0		2
CONTROL	NON	M	1	1	1	A	0	0	0	0	0	0	0	0	0	11	0	0	0	0	0	0	0	9	0	Mildly sick	Mildly sick	0	17	1.3	9.4	26.5	0		0
CONTROL	NON	M	4	1	0	A	0	0	0	0	0	0	0	0	0	6	0	0	0	0	0	0	0	9	0	Mildly sick	Mildly sick	0			11.2/31.3		0		2 (I&D left ankle, ORIF left ankle)
CONTROL	NON	F	6	1	0	A	0	0	0	0	0	0	0	0	0	8	0	0	0	0	0	0	0	9	0	Mildly sick	Mildly sick	0	13.4/1		10.7/33.3		0		2 (revision left hip, revision left hip)
CONTROL	NON	M	3	3	4	D	0	1	0	0	0	0	0	0	1	23	0	0	0	1	0	0	0	0	0	Moderately sick	Moderately/Very sick	1	20.4/1.7		11.9/35.4		0		0
CONTROL	NON	M	6	1	0	A	0	0	0	0	0	0	0	0	0	1	0	0	0	0	0	0	0	9	0	Mildly sick	Mildly sick	0	14.6/1.1		9.4/27.7		0		1 (TEVAR, tongue repair)
CONTROL	NON	M	6	2	0	A	0	0	0	0	0	0	0	0	0	8	0	0	0	0	0	0	0	9	0	Mildly sick	Mildly sick	0	13.5/1		7.3/21.6		0		1 (Bilateral hips)
CONTROL	NON	M	3	1	0	A	0	0	0	0	0	0	0	0	0	2	0	0	0	0	0	0	0	9	0	Mildly sick	Mildly sick	0			12.4/33.9		0		0
CONTROL	NON	F	136	71	31	D	1	0	0	0	0	1	1	0	1	12	0	0	0	1	0	0	0	1	1	Mildly sick	Mildly sick	1	14/1.1		8.2/24.9		0		7 (Ex lap c SBR, SBR prox gastrectomy, end ileostomy, repair fistula, allograft, STSG, Trach)
CONTROL	NON	M	1	1	2	A	0	0	0	0	0	0	0	0	0	5	0	0	0	0	0	0	0	9	0	Mildly sick	Mildly sick	0			15.5/45.4		0		1 (Diaphragmatic pacer
CONTROL	NON	M	2	1	0	A	0	0	0	0	0	0	0	0	0	9	0	0	0	0	0	0	0	9	0	Mildly sick	Mildly sick	0	13.2/1.1		12.5/34.2		0		0
CONTROL	NON	F	46	3	0	A	0	0	0	0	0	0	0	0	0	7	0	0	0	0	0	0	0	9	0	Mildly sick	Mildly sick	0	13.6/1		7.5/22.5		0		13 (multiple ortho ankle surgeries, C5-6 diskectomy and fusion, T12-L3 fusion)
CONTROL	NON	F	9	1	0	A	0	0	0	0	0	0	0	0	0	3	0	0	0	0	0	0	0	9	0	Mildly sick	Mildly sick	0	13.4/1.1		10.8/32.6		0		1 (ORIF face)
CONTROL	NON	M	7	2	2	A	0	0	0	0	0	0	0	0	0	17	0	0	0	0	0	0	0	9	0	Moderately sick	Moderately/Very sick	0			8.4/27.1		0		0
CONTROL	NON	M	6	4	4	D	0	0	0	1	0	1	0	0	0	19	0	0	0	1	0	0	0	1	1	Moderately sick	Moderately/Very sick	1	15.1/1.2		7.4/21.4		0		1 (ORIF femur)
CONTROL	NON	F	2	1	0	A	0	0	0	0	0	0	0	0	0	10	0	0	0	0	0	0	0	9	0	Mildly sick	Mildly sick	0			13.4/39.1		0		1 (Open Appy)
CONTROL	NON	F	19	10	0	A	0	0	1	0	0	0	0	0	0	13	0	0	0	0	0	0	0	9	0	Mildly sick	Mildly sick	0	14.1/1.1		9.5/27.3		0		1 (Left calcaneal ORIF)
CONTROL	NON	F	9	1	0	A	0	0	0	0	0	0	0	0	0	8	0	0	0	0	0	0	0	9	0	Mildly sick	Mildly sick	0	14.6/1.1		11.7/33.5		0		1 (LAR)
CONTROL	NON	F	1	1	2	A	0	0	0	0	0	0	0	0	0	15	0	0	0	0	0	0	0	9	0	Moderately sick	Moderately/Very sick	0			9.2/27.7		0		0
CONTROL	NON	M	3	3	4	D	0	0	0	0	0	0	0	0	0	40	3	0	3	1	1	0	1	0	0	Very sick	Moderately/Very sick	1	22.5/1.9		8.4/25		0		0
CONTROL	NON	F	25	25	12	A	0	0	0	0	0	0	0	0	1	29	0	0	0	0	0	0	0	9	0	Very sick	Moderately/Very sick	0	20.3/1.7		7.4/22.5		0		2 (I&D left tibia fx, Ext fixator)
CONTROL	NON	F	5	5	5	A	0	1	0	0	0	0	0	1	1	10	0	0	0	0	0	0	0	9	0	Mildly sick	Mildly sick	1	13.9/1.1		7.2/23.5		0		1 (tracheostomy)
CONTROL	NON	F	2	1	0	A	0	0	0	0	0	0	0	0	0	7	0	0	0	0	0	0	0	9	0	Mildly sick	Mildly sick	0	14.8/1.1		13.6/39.3		0		0
CONTROL	NON	M	7	3	0	A	0	0	0	0	0	0	0	1	0	15	0	0	0	0	0	0	0	9	0	Moderately sick	Moderately/Very sick	0	15/1.3		9.7/28		0		0
CONTROL	NON	F	3	2	0	A	0	0	0	0	0	0	0	0	0	6	2	0	2	0	1	0	1	9	0	Mildly sick	Mildly sick	0	11/0.9		13/39.4		0		0
CONTROL	NON	M	36	29	18	A	0	0	0	0	0	0	0	0	1	11	2	0	2	0	1	0	1	9	0	Mildly sick	Mildly sick	1	13.6/1		13/36.3		0		1 (PEG/Trach
CONTROL	NON	M	5	5	4	A	0	0	0	0	0	0	0	0	0	16	0	0	0	0	0	0	0	9	0	Moderately sick	Moderately/Very sick	0	15.5/1.2		11.8/34.7		0		0
CONTROL	NON	F	4	1	0	A	0	0	0	0	0	0	0	0	0	11	1	0	1	0	1	0	1	9	0	Mildly sick	Mildly sick	0	12.5/0.9		10.3/30		0		1 (ORIF wrist fx)
CONTROL	NON	F	3	3	2	A	0	0	0	0	0	0	0	0	1	20	0	0	0	0	0	0	0	9	0	Moderately sick	Moderately/Very sick	0	15.1/1.2		8.7/25.6		0		1 (Facial lac repair, septoplasty)
CONTROL	NON	M	6	4	0	A	0	0	0	0	0	0	0	1	0	12	0	0	0	0	0	0	0	9	0	Mildly sick	Mildly sick	0	14.1/1.1		15.1/42.2		0		0
CONTROL	NON	M	3	1	0	A	0	0	0	0	0	0	0	0	0	10	0	0	0	0	0	0	0	9	0	Mildly sick	Mildly sick	0	13.5/1		8.8/25		0		1 (Removal of hardware, heiarthroplasty)
CONTROL	NON	M	9	1	0	A	0	0	0	0	0	0	1	0	0	8	0	0	0	0	0	0	0	9	0	Mildly sick	Mildly sick	0	13.3/1		11.4/32.8		0		1 (Ex lap, LOA, resection RP mass, SBR)
CONTROL	NON	M	2	1	0	A	0	0	0	0	0	0	0	0	0	6	0	0	0	0	0	0	0	9	0	Mildly sick	Mildly sick	0	12.5/1		12.3/36.1		0		0
CONTROL	NON	M	3	1	4	D	0	0	0	0	0	1	0	1	1	32	0	0	0	1	0	0	0	0	0	Very sick	Moderately/Very sick	1	37.5/3.6		15.9/48.6		0		1 (Ex lap, SBR, Left hemi colectomy)
CONTROL	NON	F	3	1	0	A	0	0	0	0	0	0	0	0	0	5	0	0	0	0	0	0	0	9	0	Mildly sick	Mildly sick	0			13.2/39		0		1 (Closed reduction R calcaneal fx)
CONTROL	NON	F	9	1	3	A	0	0	0	0	0	0	0	0	0	26	0	0	0	0	0	0	0	9	0	Very sick	Moderately/Very sick	0	1.3/16.2		6.1/19.3		1		0
CONTROL	NON	F	15	2	3	A	0	0	0	0	1	0	0	0	1	17	8	0	8	0	1	0	1	9	0	Moderately sick	Moderately/Very sick	0	1.1/14.1		11.2/32.9		0		0
CONTROL	NON	F	18	13	11	A	0	1	0	0	0	0	0	0	0	23	0	0	0	0	0	0	0	9	0	Moderately sick	Moderately/Very sick	1	1.2/15.6		8.6/26		0		5 (Repair right eyelid, Cervical discectomy, IVCf, elbow arthrotomy)
CONTROL	NON	F	8	7	1	A	0	0	0	0	0	0	0	0	1	11	0	0	0	0	0	0	0	9	0	Mildly sick	Mildly sick	0	1.2/15.8		13.4/40.5		0		1 (Ex lap, LOA)
CONTROL	NON	F	4	1	0	A	0	0	0	0	0	0	0	0	0	9	0	0	0	0	0	0	0	9	0	Mildly sick	Mildly sick	0	18.1/1.5		10.6/30.2		0		1 (Ex lap, splenectomy)
CONTROL	NON	M	3	2	2	A	0	0	0	0	0	0	0	0	0	7	0	0	0	0	0	0	0	9	0	Mildly sick	Mildly sick	0	14/1.1		12.5/36.9		0		0
CONTROL	NON	M	5	4	0	A	0	0	0	0	0	0	0	0	0	10	7	2	9	0	1	1	1	9	0	Mildly sick	Mildly sick	0			10.1/30.2		0		1 (ORIF malleolar fx)
CONTROL	NON	F	5	5	6	D	0	0	0	0	0	0	0	0	1	21	0	0	0	1	0	0	0	0	0	Moderately sick	Moderately/Very sick	1	14.1/1.1		11.2/34.2		0		0
CONTROL	NON	F	2	1	1	A	0	0	0	0	0	0	0	0	1	16	0	0	0	0	0	0	0	9	0	Moderately sick	Moderately/Very sick	0	15.5/1.2		8.1/23.3		0		0
CONTROL	NON	F	46	2	9	A	0	0	1	0	0	0	0	0	1	12	0	0	0	0	0	0	0	9	0	Mildly sick	Mildly sick	1	19.4/1.6		9.9/27.7		0		1 (C2-C7 laminectomy with C2-T3 fusion)
CONTROL	NON	M	1	1	0	A	0	0	0	0	0	0	0	0	0	0	4	4	8	0	1	1	1	9	0	Mildly sick	Mildly sick	0			13.3/37.4		0		0
CONTROL	NON	M	44	8	0	A	0	0	1	0	0	0	0	0	0	10	0	0	0	0	0	0	0	9	0	Mildly sick	Mildly sick	0	16.5/1.3		9.7/28.1		0		10 (Ex fix I&D, I&D ORIF, IMN, I&D x 6, STSG)
CONTROL	NON	F	48	11	6	A	0	0	1	0	0	0	1	0	1	25	0	0	0	0	0	0	0	9	0	Very sick	Moderately/Very sick	1	21.2/1.8		10.2/27.7		0		6 (Ex lap splenectomy SBR, IMN femur, Exploration SB anastomosis and closure, ORIF tib fx, IVCf, Reexlap LOA enterorrhaphy)
CONTROL	NON	M	25	10	0	A	0	0	0	1	0	0	0	0	0	9	4	0	4	0	1	0	1	9	0	Mildly sick	Mildly sick	0	17.7/1.4		12.1/34		0		2 (ORIF ant acet, ORIF post acet)
CONTROL	NON	F	5	2	2	A	0	0	0	0	0	0	0	0	0	17	0	0	0	0	0	0	0	9	0	Moderately sick	Moderately/Very sick	0	12.8/0.9		11.8/34.1		0		0
CONTROL	NON	M	22	16	8	A	0	0	0	0	0	0	0	0	1	13	0	0	0	0	0	0	0	9	0	Mildly sick	Mildly sick	1	14.3/1.1		11.2/31.4		0		1 (Trach/Peg)
CONTROL	NON	F	13	4	0	A	0	0	0	0	0	0	0	0	0	11	1	0	1	0	1	0	1	9	0	Mildly sick	Mildly sick	0	14.3/1.1		11.2/31.9		0		1 (Ex lap LOA SBR)
CONTROL	NON	M	11	11	0	A	0	0	0	0	0	0	0	0	0	9	0	0	0	0	0	0	0	9	0	Mildly sick	Mildly sick	0	13.9/1.1		14.6/42.1		0		1 (ORIF)
CONTROL	NON	M	21	12	3	A	0	1	0	0	0	1	0	0	1	10	3	0	3	0	1	0	1	9	0	Mildly sick	Mildly sick	1	13.7/1		11.4/33.9		0		0
CONTROL	NON	F	26	4	2	A	0	0	0	0	0	0	0	0	1	8	0	0	0	0	0	0	0	9	0	Mildly sick	Mildly sick	0	13.4/1		9.5/27.5		0		5 (I&D IMN x , ORIF I&D, I&D x 3)
CONTROL	NON	F	2	1	0	A	0	0	0	0	0	0	0	0	0	9	0	0	0	0	0	0	0	9	0	Mildly sick	Mildly sick	0	12.3/0.9		10.9/30.9		0		0
CONTROL	NON	F	6	1	0	A	0	0	0	0	0	0	0	0	0	11	0	0	0	0	0	0	0	9	0	Mildly sick	Mildly sick	0	12.5/1		11.3/32.2		0		0
CONTROL	NON	F	3	1	0	A	0	0	0	0	0	0	0	0	0	6	0	0	0	0	0	0	0	9	0	Mildly sick	Mildly sick	0	14.8/1.1		11/31.8		0		0
CONTROL	NON	M	8	6	1	A	0	0	0	0	0	0	0	0	0	24	0	0	0	0	0	0	0	9	0	Moderately sick	Moderately/Very sick	0	15.3/1.2		10.8/31.6		0		2 (Ex lap R colectomy, IVCf)
CONTROL	NON	F	2	1	0	A	0	0	0	0	0	0	0	0	0	7	0	0	0	0	0	0	0	9	0	Mildly sick	Mildly sick	0			8.2/25.9		0		1 (I&D)
CONTROL	NON	M	3	1	1	A	0	0	0	0	0	0	0	0	0	11	0	0	0	0	0	0	0	9	0	Mildly sick	Mildly sick	0	12.2/1		10.5/30.5		0		0
CONTROL	NON	M	19	1	19	D	0	0	1	0	0	1	0	0	1	23	0	0	0	1	0	0	0	0	0	Moderately sick	Moderately/Very sick	1	16.7/1.3		10/28.5		0		1 (Craniectomy)
CONTROL	NON	M	16	1	0	A	0	0	0	0	0	0	0	0	0	10	0	0	0	0	0	0	0	9	0	Mildly sick	Mildly sick	0	12.3/1		6.8/19.6		0		5 (I&D exfix, I&D, I&D, ORIFx3, ORIF face, removal hardware)
CONTROL	NON	M	13	13	12	A	0	0	0	0	0	0	0	0	1	22	0	0	0	0	0	0	0	9	0	Moderately sick	Moderately/Very sick	1	18.8/1.5		8.1/22.5		0		3 (Ex lap splenectomy, distal pancreatectomy, PEG)
CONTROL	NON	M	5	2	0	A	0	0	0	0	0	0	0	0	0	12	0	0	0	0	0	0	0	9	0	Mildly sick	Mildly sick	0	14.9/1.1		11.7/35.5		0		0
CONTROL	NON	M	4	1	0	A	0	0	0	0	0	0	0	0	0	7	1	0	1	0	1	0	1	9	0	Mildly sick	Mildly sick	0	15.1/1.2		15.1/42.1		0		1 (ORIF)
CONTROL	NON	M	3	1	0	A	0	0	0	0	0	0	0	0	0	3	1	2	3	0	1	1	1	9	0	Mildly sick	Mildly sick	0	13.8/1		13.5/39.5		0		0
CONTROL	NON	F	2	1	0	A	0	0	0	0	0	0	0	0	0	7	0	0	0	0	0	0	0	9	0	Mildly sick	Mildly sick	0			11.6/33.3		0		0
CONTROL	NON	F	2	1	1	A	0	0	0	0	0	0	0	0	0	9	0	0	0	0	0	0	0	9	0	Mildly sick	Mildly sick	0	14.7/1.1		11.3/31		0		0
CONTROL	NON	M	14	14	11	A	0	0	0	0	0	0	0	0	1	19	0	0	0	0	0	0	0	9	0	Moderately sick	Moderately/Very sick	1	15.2/1.2		7.5/22.1		0		6 (Ex fix, I&D, PEG/trach, I&D, ORIF face, ORIF)
CONTROL	NON	M	4	1	0	A	0	0	0	0	0	0	0	0	0	4	0	0	0	0	0	0	0	9	0	Mildly sick	Mildly sick	0	12.8/1.1		9.4/27.4		0		2 (I&D, IMN)
CONTROL	NON	F	11	2	0	A	0	0	0	0	0	0	0	0	0	12	20	0	20	0	1	0	1	9	0	Mildly sick	Mildly sick	0	12.7/0.9		10.4/29.9		0		1 (Ostomy reversal)
CONTROL	NON	M	34	32	28	A	0	0	0	0	0	1	0	0	1	15	0	0	0	0	0	0	0	9	0	Moderately sick	Moderately/Very sick	1	22.4/1.9		8/22.5		1 (in OR)		2 (Thoracotomy c LLL wedge resection, trach/PEG)
CONTROL	NON	M	5	2	0	A	0	0	0	0	0	0	0	0	0	4	0	0	0	0	0	0	0	9	0	Mildly sick	Mildly sick	0	19.4/1.6		12.2/36.1		0		0
CONTROL	NON	F	30	30	22	D	0	0	0	0	0	1	0	0	1	23	0	0	0	1	0	0	0	1	1	Moderately sick	Moderately/Very sick	1	114.9/>8		4.1/13.9		1 (in OR)		6 (Ex lap c ligation of SMA branch, Re-exploration and washout, re-exploration and whitman patch, repair of ruptured pseudaneurysm, Exlap and washout, abd closure)
CONTROL	NON	F	5	2	0	A	1	0	0	0	0	0	0	0	0	5	2	0	2	0	1	0	1	9	0	Mildly sick	Mildly sick	0	13.1/1		6.9/20.5		1		2 (I&D, IVCf)
CONTROL	NON	M	1	1	1	A	0	0	0	0	0	0	0	0	0	19	0	0	0	0	0	0	0	9	0	Moderately sick	Moderately/Very sick	0	13/1		13.1/36.6		0		0
CONTROL	NON	M	1	1	0	A	0	0	0	0	0	0	0	0	0	6	0	0	0	0	0	0	0	9	0	Mildly sick	Mildly sick	0	11.4/1		11.6/34.1		0		0
CONTROL	NON	F	2	1	0	A	0	0	0	0	0	0	0	0	0	15	0	0	0	0	0	0	0	9	0	Moderately sick	Moderately/Very sick	0	12.1/0.9		10.3/32.2		0		0
CONTROL	NON	F	43	33	34	A	0	0	1	0	0	1	0	1	1	29	0	0	0	0	0	0	0	9	0	Very sick	Moderately/Very sick	1	22.7/1.9		13.6/42		0		4 (Exlap with SBR and volvulus reduction, SBR, cholecystectomy appendectomy and VHR, Trach)
CONTROL	NON	F	6	6	6	D	0	0	1	0	0	1	0	1	0	22	2	0	2	1	1	0	1	1	1	Moderately sick	Moderately/Very sick	1	19.1/1.6		8.1/25.8		0		0
CONTROL	NON	F	5	2	0	A	0	0	0	0	0	0	0	0	0	11	0	0	0	0	0	0	0	9	0	Mildly sick	Mildly sick	0	15/1.2		10.3/31.7		0		0
CONTROL	NON	M	12	4	0	A	0	0	1	0	0	0	0	1	0	16	2	0	2	0	1	0	1	9	0	Moderately sick	Moderately/Very sick	0	16.8/1.3		12.4/39.6		0		1 (ORIF femur)
CONTROL	NON	M	2	1	0	A	0	0	0	0	0	0	0	0	0	1	3	3	6	0	1	1	1	9	0	Mildly sick	Mildly sick	0			11.6/33		0		0
CONTROL	NON	M	18	18	17	D	0	0	0	0	0	1	0	0	1	16	0	0	0	1	0	0	0	1	1	Moderately sick	Moderately/Very sick	1	14.2/1.1		11.4/33.7		0		0
CONTROL	NON	M	1	1	0	A	0	0	0	0	0	0	0	0	0	5	0	0	0	0	0	0	0	9	0	Mildly sick	Mildly sick	0	11.7/1		9.3/30.8		0		0
CONTROL	NON	M	32	10	7	A	0	0	0	0	0	0	0	0	1	18	1	0	1	0	1	0	1	9	0	Moderately sick	Moderately/Very sick	0	17.9/1.4		8.4/24.4		0		3 (ORIF spine T8-L3 fusion, IVCf, ORIF humerus)
CONTROL	NON	M	8	5	0	A	0	0	0	0	0	0	0	0	0	14	0	0	0	0	0	0	0	9	0	Mildly sick	Mildly sick	0	14.5/1.1		11.2/32.6		0		0
CONTROL	NON	M	13	11	3	A	1	0	0	0	0	0	0	0	1	15	0	0	0	0	0	0	0	9	0	Moderately sick	Moderately/Very sick	1	18.4/1.5		7.3/22.2		0		1 (Exlap splenectomy liver bx)
CONTROL	NON	M	4	1	0	A	0	0	0	0	0	0	0	0	0	2	0	0	0	0	0	0	0	9	0	Mildly sick	Mildly sick	0	18.5/1.5		9.9/27.5		0		0
CONTROL	NON	F	13	8	0	A	0	0	1	0	0	0	0	0	0	26	4	0	4	0	1	0	1	9	0	Very sick	Moderately/Very sick	0	62.6/6.8		7.8/22.1		1		0
CONTROL	NON	F	2	2	0	A	0	0	0	0	0	0	0	0	0	0	4	0	4	0	1	0	1	9	0	Mildly sick	Mildly sick	0			12.5/35.6		0		0
CONTROL	NON	F	4	2	0	A	0	0	0	0	0	0	0	0	0	5	0	0	0	0	0	0	0	9	0	Mildly sick	Mildly sick	0			10.6/30.8		0		0
CONTROL	NON	M	7	5	2	A	0	0	0	0	0	0	0	0	1	21	0	0	0	0	0	0	0	9	0	Moderately sick	Moderately/Very sick	0	11.6/1		13.1/37.9		0		0
CONTROL	NON	M	3	2	0	A	0	0	0	0	0	0	0	0	0	7	0	0	0	0	0	0	0	9	0	Mildly sick	Mildly sick	0	13.9/1.1		12.1/35.8		0		0
CONTROL	NON	M	2	1	0	A	0	0	0	0	0	0	0	0	0	4	0	0	0	0	0	0	0	9	0	Mildly sick	Mildly sick	0	11.7/1		15.3/43.4		0		0
CONTROL	NON	F	56	54	45	A	0	0	1	0	0	1	0	0	1	15	0	0	0	0	0	0	0	9	0	Moderately sick	Moderately/Very sick	1	17.4/1.4		7.8/23.1		0		6 (Ostomy reversal, aortogram with stenting, exlap SBR, washout and whitman patch, trach, STSG)
CONTROL	NON	F	8	1	0	A	0	0	1	0	0	0	0	0	0	6	0	0	0	0	0	0	0	9	0	Mildly sick	Mildly sick	0	21.4/1.8		10.2/31		0		0
CONTROL	NON	M	8	7	4	D	0	0	0	0	0	0	0	0	1	27	0	0	0	1	0	0	0	1	1	Very sick	Moderately/Very sick	1	13.1/1		11.8/34.3		0		0
CONTROL	NON	M	6	3	0	A	0	0	0	0	0	0	0	0	0	13	0	0	0	0	0	0	0	9	0	Mildly sick	Mildly sick	0	15.1/1.2		7.8/23.8		0		1 (Exlap, graham patch)
CONTROL	NON	F	11	1	1	D	0	0	0	0	0	0	0	0	0	32	0	0	0	1	0	0	0	0	0	Very sick	Moderately/Very sick	0	14.6/1.1		8.8/24.5		0		0
CONTROL	NON	F	7	1	0	A	0	0	0	0	0	0	0	0	0	4	5	0	5	0	1	0	1	9	0	Mildly sick	Mildly sick	0	13.5/1		11.6/32.7		0		1 (Exlap hartmann)
CONTROL	NON	M	10	3	0	A	0	0	0	0	0	1	0	0	1	14	0	0	0	0	0	0	0	9	0	Mildly sick	Mildly sick	0	13.8/1		9.8/29.2		0		1 (I&D)
CONTROL	NON	F	10	3	0	A	0	0	0	0	0	0	0	0	0	4	0	0	0	0	0	0	0	9	0	Mildly sick	Mildly sick	0	13.5/1		9/27.4		0		2 (Exlap c cecal resection, C6-7 fusion)
CONTROL	NON	F	22	9	7	A	0	0	0	0	0	0	0	0	1	13	0	0	0	0	0	0	0	9	0	Mildly sick	Mildly sick	1	13.9/1.1		16/45.8		0		1 (Exlap c LOA)
CONTROL	NON	M	1	1	1	A	0	0	0	0	0	0	0	0	0	0	0	0	0	0	0	0	0	9	0	Mildly sick	Mildly sick	0	12.5/1		13/35.9		0		0
CONTROL	NON	F	4	2	0	A	0	0	0	0	0	0	0	0	0	14	0	0	0	0	0	0	0	9	0	Mildly sick	Mildly sick	0	22.5/1.9		9.3/27.7		0		1 (Exlap c LOA)
CONTROL	NON	F	3	1	0	A	0	0	0	0	0	0	0	0	0	9	0	0	0	0	0	0	0	9	0	Mildly sick	Mildly sick	0	13.6/1		8.6/25.3		0		1 (L5-S1 fusion)
CONTROL	NON	M	6	1	0	A	0	0	0	0	0	0	0	0	0	11	0	0	0	0	0	0	0	9	0	Mildly sick	Mildly sick	0			8.6/25.9		0		1 (Exlap c grahm patch)
CONTROL	NON	M	2	2	2	D	0	0	0	0	0	0	0	0	1	18	0	0	0	1	0	0	0	0	0	Moderately sick	Moderately/Very sick	1	23.1/2		7.2/20.9		1 (in OR)		2 (Exlap c splenectomy, Debridement)
CONTROL	NON	M	16	6	1	A	0	0	1	0	0	0	1	0	1	23	0	0	0	0	0	0	0	9	0	Moderately sick	Moderately/Very sick	0	16.8/1.3		9.1/26.4		1 (in OR)		1 (Exlap c ileal colectomy)
CONTROL	NON	M	15	5	2	A	1	0	0	0	0	0	0	0	0	6	0	0	0	0	0	0	0	9	0	Mildly sick	Mildly sick	0	13.8/1		13/37.7		0		2 (VHR, wound exploration and washout)
CONTROL	NON	M	4	2	0	A	0	0	0	0	0	0	1	1	0	12	1	0	1	0	1	0	1	9	0	Mildly sick	Mildly sick	0	16.6/1.3		8.7/26.1		0		0
CONTROL	NON	M	5	1	1	A	0	0	0	0	0	0	0	0	0	19	0	0	0	0	0	0	0	9	0	Moderately sick	Moderately/Very sick	0	12.9/1		13.6/41.3		0		1 (ORIF elbow)
CONTROL	NON	M	7	3	0	A	0	0	0	0	0	0	0	0	0	7	0	0	0	0	0	0	0	9	0	Mildly sick	Mildly sick	0	12.2/0.9		14/40.3		0		1 (Free flap)
CONTROL	NON	F	3	1	0	A	0	0	0	0	0	0	1	0	0	12	1	0	1	0	1	0	1	9	0	Mildly sick	Mildly sick	0	14.9/1.1		7.8/22.8		0		1 (I&D)
CONTROL	NON	F	7	5	3	A	0	0	0	0	0	0	0	0	0	6	6	0	6	0	1	0	1	9	0	Mildly sick	Mildly sick	1	12.9/1		10.7/30.2		0		1 (C1-C4 fusion)
CONTROL	NON	M	6	2	0	A	0	0	0	0	0	0	0	0	0	6	0	0	0	0	0	0	0	9	0	Mildly sick	Mildly sick	0			11.5/32.5		0		0
CONTROL	NON	F	5	1	0	A	0	0	0	0	0	0	0	0	0	4	0	2	2	0	1	1	0	9	0	Mildly sick	Mildly sick	0	1.2/15		8.3/24		0		2 (I&D exfix ankle IMN, removal exfix and infix)
CONTROL	NON	F	7	2	1	A	0	0	0	0	0	0	0	0	0	18	0	0	0	0	0	0	0	9	0	Moderately sick	Moderately/Very sick	0	16.5/1.3		11.3/32.6		0		0
CONTROL	NON	M	9	6	0	A	0	0	0	0	0	0	0	0	0	5	2	0	2	0	1	0	1	9	0	Mildly sick	Mildly sick	0	13.8/1		12.9/37.9		0		0
CONTROL	NON	F	4	3	0	A	0	0	0	0	0	0	0	0	0	6	0	0	0	0	0	0	0	9	0	Mildly sick	Mildly sick	0	17.3/1.4		10/30.6		0		1 (IMN)
CONTROL	NON	M	2	1	0	A	0	0	0	0	0	0	0	0	0	2	0	0	0	0	0	0	0	9	0	Mildly sick	Mildly sick	0			12.1/33.8		0		0
CONTROL	NON	M	1	1	1	A	0	0	0	0	0	0	0	0	0	13	0	0	0	0	0	0	0	9	0	Mildly sick	Mildly sick	0	22.7/1.9		13.6/38.4		0		0
CONTROL	NON	F	5	2	0	A	0	0	0	0	0	0	0	0	1	17	0	0	0	0	0	0	0	9	0	Moderately sick	Moderately/Very sick	0	12.3/0.9		10.2/30.3		0		1 (Hip arthroplasty)
CONTROL	NON	M	13	8	5	A	1	0	0	1	0	1	0	0	1	7	0	0	0	0	0	0	0	9	0	Mildly sick	Mildly sick	1	12.8/0.9		10.2/29.6		0		1 (Hernia repair c SBR)
CONTROL	NON	F	81	6	36	D	0	0	1	1	1	1	0	0	1	15	1	0	1	1	1	0	1	0	0	Moderately sick	Moderately/Very sick	1	15.5/1.2		11.1/34.1		0		2 (Anterior comm artery aneurysm coil, trach)
CONTROL	NON	F	8	3	0	A	0	0	0	0	0	0	0	0	0	5	0	0	0	0	0	0	0	9	0	Mildly sick	Mildly sick	0			11.4/34.1		0		1 (I&D scalp lac)
CONTROL	NON	M	3	1	0	A	0	0	0	0	0	0	0	0	0	2	0	0	0	0	0	0	0	9	0	Mildly sick	Mildly sick	0	12.2/0.9		12.1/36.4		0		1 (Lumbar fusion, decompression of L4 foramina)
CONTROL	NON	M	8	2	0	A	0	0	0	0	0	0	0	0	0	9	2	0	2	0	1	0	1	9	0	Mildly sick	Mildly sick	0	21.5/1.8		11.6/32.6		0		1 (IMN)
CONTROL	NON	M	13	2	0	A	0	0	0	0	0	0	0	0	0	8	0	0	0	0	0	0	0	9	0	Mildly sick	Mildly sick	0	15.5/1.2		12.2/34.7		0		1 (Sigmoidectomy)
CONTROL	NON	F	7	4	2	A	0	0	0	0	0	0	0	0	0	9	0	0	0	0	0	0	0	9	0	Mildly sick	Mildly sick	0	13.1/1		9.9/31.4		0		1 (TKA)
CONTROL	NON	M	4	2	2	A	0	0	0	0	0	0	0	0	1	14	0	0	0	0	0	0	0	9	0	Mildly sick	Mildly sick	0	14/1.1		12/34.4		0		0
CONTROL	NON	F	9	6	0	A	0	0	1	0	0	1	0	0	0	12	0	0	0	0	0	0	0	9	0	Mildly sick	Mildly sick	0	13.7/1		10.1/31.4		1 (in OR)		1 (Total hip)
CONTROL	NON	M	1	1	0	A	0	0	0	0	0	0	0	0	0	10	0	0	0	0	0	0	0	9	0	Mildly sick	Mildly sick	0	15.9/1.2		13.4/37.2		0		0
CONTROL	NON	F	19	10	1	A	0	0	1	1	0	0	0	0	0	11	0	0	0	0	0	0	0	9	0	Mildly sick	Mildly sick	0	15.2/1.2		9.1/26.8		0		0
CONTROL	NON	M	6	2	0	A	0	0	0	0	0	0	0	0	0	7	0	4	4	0	1	1	0	9	0	Mildly sick	Mildly sick	0	54.1/5.6		11.9/32.7		0		0
CONTROL	NON	F	4	3	0	A	0	0	0	0	0	0	0	0	0	14	0	0	0	0	0	0	0	9	0	Mildly sick	Mildly sick	0	14.3/1.1		9.3/26.8		0		0
CONTROL	NON	F	4	2	0	A	0	0	0	0	0	0	0	0	0	6	3	0	3	0	1	0	1	9	0	Mildly sick	Mildly sick	0	17.1/1.4		9.9/28.1		1		1 (Exlap, splenectomy)
CONTROL	NON	F	2	2	0	A	0	0	0	0	0	0	0	0	0	7	0	0	0	0	0	0	0	9	0	Mildly sick	Mildly sick	0	15.2/1.2		9.8/28.8		0		0
CONTROL	NON	M	5	3	0	A	0	0	0	0	0	0	0	0	0	11	6	4	10	0	1	1	1	9	0	Mildly sick	Mildly sick	0	13.8/1		9.4/26.5		0		1 (Radical resection of pelvic sarcoma, thigh flap, STSG)
CONTROL	NON	F	8	3	0	A	0	0	0	0	0	0	0	0	0	9	0	0	0	0	0	0	0	9	0	Mildly sick	Mildly sick	0	15.5/1.2		8.4/24.7		0		0
CONTROL	NON	M	1	1	0	A	0	0	0	0	0	0	0	0	0	1	0	0	0	0	0	0	0	9	0	Mildly sick	Mildly sick	0	14.1/1.1		12.9/37		0		0
CONTROL	NON	M	9	1	0	A	0	0	0	0	0	0	0	0	1	9	0	0	0	0	0	0	0	9	0	Mildly sick	Mildly sick	0			11/32.3		0		1 (Colectomy c pelvic anastomosis)
CONTROL	NON	M	38	18	10	A	0	0	0	0	0	1	0	0	1	18	1	0	1	0	1	0	1	9	0	Moderately sick	Moderately/Very sick	1	22.8/1.9		13.2/37.4		0		6 (Medistinal exploration c b/l pulm vein isolation, exlap c R hemicolectomy, abd washout c end ileostomy, b/l guillotine amps, abd washout and closure, B/l BKAs)
CONTROL	NON	F	1	1	1	A	0	0	0	0	0	0	0	0	0	23	0	0	0	0	0	0	0	9	0	Moderately sick	Moderately/Very sick	0	20.5/1.7		8.4/25.7		0		0
CONTROL	NON	M	2	2	0	A	0	0	0	0	0	0	0	0	0	5	0	0	0	0	0	0	0	9	0	Mildly sick	Mildly sick	0	19/1.5		11.6/34.2		0		0
CONTROL	NON	F	7	4	0	A	0	0	0	0	0	0	0	0	0	5	1	0	1	0	1	0	1	9	0	Mildly sick	Mildly sick	0			12.6/35.3		0		1 (VHR with permacol)
CONTROL	NON	M	4	4	0	A	0	0	0	0	0	0	0	0	0	19	0	0	0	0	0	0	0	9	0	Moderately sick	Moderately/Very sick	0	14.1/1.1		16.3/47.2		0		0
CONTROL	NON	M	8	8	0	D	0	0	0	0	0	0	0	0	1	12	0	0	0	1	0	0	0	0	0	Mildly sick	Mildly sick	1					0		0
CONTROL	NON	M	17	3	2	A	0	0	0	0	0	0	0	0	1	9	3	0	3	0	1	0	1	9	0	Mildly sick	Mildly sick	0	15.8/1.2		9.7/27.8		0		0
CONTROL	NON	F	3	1	1	A	0	0	0	0	0	0	0	0	1	15	0	0	0	0	0	0	0	9	0	Moderately sick	Moderately/Very sick	0	13.8/1		11.4/32.3		0		0
CONTROL	NON	M	6	1	0	A	0	0	0	0	0	0	0	0	0	10	1	0	1	0	1	0	1	9	0	Mildly sick	Mildly sick	0	17/1.3		10.6/30.2		0		1 (Radical pelvic resection)
CONTROL	NON	F	2	1	0	A	0	0	0	0	0	0	0	0	0	11	1	0	1	0	1	0	1	9	0	Mildly sick	Mildly sick	0	12.7/0.9		11.5/34.7		0		1 (Bone graft and ORIF)
CONTROL	NON	M	140	106	65	A	0	0	1	0	0	1	0	0	1	17	2	0	2	0	1	0	1	9	0	Moderately sick	Moderately/Very sick	1	14/1.0		11.6/32.5		0		1 (PEG/Trach)
CONTROL	NON	M	6	3	1	A	0	0	0	0	0	0	0	0	1	13	4	0	4	0	1	0	1	9	0	Mildly sick	Mildly sick	0	15.7/1.2		11.8/34.4		0		0
CONTROL	NON	M	8	2	0	A	0	0	0	0	0	0	0	0	0	10	0	0	0	0	0	0	0	9	0	Mildly sick	Mildly sick	0	15.3/1.2		12.5/38.2		0		1 (C3-4 diskectomy and fusion)
CONTROL	NON	F	44	43	8	A	0	0	1	0	0	1	0	1	1	19	0	0	0	0	0	0	0	9	0	Moderately sick	Moderately/Very sick	1	29.8/2.7		7.1/22.3		0		3 (Ex lap SBRx3 appy, finger amp x 5, finger amp x 5)
CONTROL	NON	M	42	18	37	A	0	0	0	0	0	1	1	0	1	23	0	0	0	0	0	0	0	9	0	Moderately sick	Moderately/Very sick	1	14.7/1.1		10.2/27.2		0		6 (Resection and placement of graft, Exlap with right colectomy, trach, exlap LOA subtotal colectomy, reexlap wound vac, abd closure with permacol)
CONTROL	NON	F	6	3	3	A	0	0	0	0	0	0	0	0	0	15	0	0	0	0	0	0	0	9	0	Moderately sick	Moderately/Very sick	1	21.4/1.8		8.7/25.3		1 (in OR)		1 (Exlap c splenectomy)
CONTROL	NON	F	5	4	0	A	0	0	0	0	0	0	0	0	0	9	0	0	0	0	0	0	0	9	0	Mildly sick	Mildly sick	0	15/1.2		7.1/20.6		0		1 (I&D, ORIF)
CONTROL	NON	F	3	1	0	A	0	0	0	0	0	0	0	0	0	16	0	0	0	0	0	0	0	9	0	Moderately sick	Moderately/Very sick	0	14/1.1		14.1/39.5		0		0
CONTROL	NON	F	2	1	2	A	0	0	0	0	0	0	0	0	0	19	0	0	0	0	0	0	0	9	0	Moderately sick	Moderately/Very sick	0	15.5/1.2		9.3/27.2		0		0
CONTROL	NON	F	3	2	2	A	0	0	0	0	0	0	0	0	0	14	0	0	0	0	0	0	0	9	0	Mildly sick	Mildly sick	0	14.9/1.1		11.5/31.7		0		0
CONTROL	NON	F	8	2	0	A	0	0	0	0	0	0	0	0	0	7	4	0	4	0	1	0	1	9	0	Mildly sick	Mildly sick	0	13.1/1		13.1/39.3		0		0
CONTROL	NON	F	21	13	0	A	0	0	0	1	0	0	0	0	0	14	0	0	0	0	0	0	0	9	0	Mildly sick	Mildly sick	1	14.3/1.1		8.4/24.6		0		1 (Tumor resection, IMN)
CONTROL	NON	M	25	3	7	A	0	0	0	0	0	0	0	0	1	26	0	0	0	0	0	0	0	9	0	Very sick	Moderately/Very sick	1	15.5/1.1		9.7/28.2		0		1 (Craniotomy)
CONTROL	NON	M	78	76	51	C	1	0	0	0	0	1	0	0	1	31	0	0	0	1	0	0	0	1	1	Very sick	Moderately/Very sick	1	13.4/1		13.6/39.8		0		5 (PEG/Trach, anoscopy and cauterization of rectal ulcer, exlap c oversewing of duodenal ulcer, exlap and closure, ex thoracotomy c lung repair)
CONTROL	NON	M	9	5	1	A	0	0	0	0	0	0	0	0	1	16	0	0	0	0	0	0	0	9	0	Moderately sick	Moderately/Very sick	0	14.7/1.1		9.4/27.5		0		2 (Removal of spinal hardware & fusion L2-S1, arthrodesis pelvic fixation)
CONTROL	NON	M	24	20	18	A	0	0	0	0	0	0	0	0	1	15	0	0	0	0	0	0	0	9	0	Moderately sick	Moderately/Very sick	1	14.2/1.1		10.1/29.3		0		1 (ORIF c IMN)
CONTROL	NON	M	13	12	1	A	0	0	0	0	0	0	0	0	1	15	2	0	2	0	1	0	1	9	0	Moderately sick	Moderately/Very sick	0	15.4/1.2		10.3/29.7		0		2 (ORIF hip, IVCf)
CONTROL	NON	M	18	18	19	D	0	0	0	0	0	1	0	0	1	18	0	0	0	1	0	0	0	1	1	Moderately sick	Moderately/Very sick	1	14/1.1		9.1/26.3		1 (in OR)		1 (Exlap)
CONTROL	NON	M	3	2	0	A	0	0	0	0	0	0	0	0	0	2	0	0	0	0	0	0	0	9	0	Mildly sick	Mildly sick	0			12.3/35.6		0		0
CONTROL	NON	M	37	15	9	A	0	0	0	0	0	1	1	0	1	18	0	0	0	0	0	0	0	9	0	Moderately sick	Moderately/Very sick	1	15.8/1.2		7.1/20.1		1 (in OR)		2 (ORIF face trach tongu lac repair, gtube)
CONTROL	NON	M	8	1	0	A	0	0	0	0	0	0	0	0	0	7	0	0	0	0	0	0	0	9	0	Mildly sick	Mildly sick	0	14.2/1.1		12.9/37.3		0		1 (Laminectomy x2, fusion C3-6)
CONTROL	NON	M	4	1	0	A	0	0	0	0	0	0	0	0	0	7	0	0	0	0	0	0	0	9	0	Mildly sick	Mildly sick	0			10.3/29.1		0		1 (IMN and perc pinning)
CONTROL	NON	M	11	1	0	A	0	0	0	0	0	0	0	0	0	8	0	0	0	0	0	0	0	9	0	Mildly sick	Mildly sick	0	14.8/1.1		10.9/31.6		0		2 (Elevation of skull fx and orbital rim repair, Bur hole drainage)
CONTROL	NON	M	50	50	33	A	1	0	0	0	0	1	0	0	1	19	0	0	0	0	0	0	0	9	0	Moderately sick	Moderately/Very sick	1	17.3/1.4		9.2/25.8		1 (in OR)		9 (Radical resection L2 and L3 chondrosarcoma, Laminectomy x5, vertebral corpectomy x2 arthrodesis x2, B/l lat flaps and gluteal flap, trach, readvancement paraspinous flap, vac change, exlap with pedicled omental flap renal lac repair, wound exp/washout, STSG)
CONTROL	NON	M	4	1	0	A	0	0	0	0	0	0	0	0	0	4	0	0	0	0	0	0	0	9	0	Mildly sick	Mildly sick	0	15/1.2		10.6/28.9		0		1 (en bloc excision tumor and vascular graft)
CONTROL	NON	M	12	5	2	A	0	0	0	0	0	0	0	0	0	17	0	0	0	0	0	0	0	9	0	Moderately sick	Moderately/Very sick	0	14.2/1.1		12.5/38		0		2 (IVCf, ORIF acet fx)
CONTROL	NON	M	2	1	0	A	0	0	0	0	0	0	0	0	0	18	4	0	4	0	1	0	1	9	0	Moderately sick	Moderately/Very sick	0	45.3/4.5		8.3/24.3		0		0
CONTROL	NON	M	1	1	0	A	0	0	0	0	0	0	0	0	0	2	0	0	0	0	0	0	0	9	0	Mildly sick	Mildly sick	0			14.8/41.9		0		0
CONTROL	NON	M	14	10	0	A	0	0	0	0	0	1	0	0	1	14	0	0	0	0	0	0	0	9	0	Mildly sick	Mildly sick	0	22.1/1.9		9.2/26		0		0
CONTROL	NON	M	3	1	0	A	0	0	0	0	0	0	0	0	0	10	0	0	0	0	0	0	0	9	0	Mildly sick	Mildly sick	0	18.7/1.5		6.8/19.7		0		0
CONTROL	NON	M	31	5	32	A	0	0	0	0	1	0	0	0	1	19	0	0	0	0	0	0	0	9	0	Moderately sick	Moderately/Very sick	1	23.1/2.3		9.4/27.8		0		4 (Cerebral angio, ORIF facial fx, cerebral angio, trach)
CONTROL	NON	M	24	1	0	A	0	0	0	0	0	0	0	0	0	6	8	4	12	0	1	1	1	9	0	Mildly sick	Mildly sick	0	14.6/1.1		12.2/35.8		0		1 (Exlap with SBR x2)
CONTROL	NON	F	5	1	0	A	0	0	0	0	0	0	0	0	0	14	0	0	0	0	0	0	0	9	0	Mildly sick	Mildly sick	0	14.5/1.1		12.2/39.8		0		2 (ruptured globe repair, closed tx shoulder disloc)
CONTROL	NON	F	3	2	2	A	0	0	0	0	0	0	0	0	1	15	0	0	0	0	0	0	0	9	0	Moderately sick	Moderately/Very sick	0	12.4/0.9		12/33.5		0		0
CONTROL	NON	F	18	4	0	A	0	0	1	0	0	0	0	0	0	11	0	0	0	0	0	0	0	9	0	Mildly sick	Mildly sick	0	14./1.1		10.1/29.5		0		1 (THA)
CONTROL	NON	M	9	2	0	A	0	0	0	0	0	0	0	0	0	2	0	0	0	0	0	0	0	9	0	Mildly sick	Mildly sick	0	14.8/1.1		9.8/27.3		0		1 (IMN x2)
CONTROL	NON	M	6	5	0	A	0	0	0	0	0	0	0	0	0	2	2	0	2	0	1	0	1	9	0	Mildly sick	Mildly sick	0	14/1.1		10/28.8		0		1 (ORIF radius)
CONTROL	NON	F	5	1	0	A	0	0	0	0	0	0	0	0	0	2	0	0	0	0	0	0	0	9	0	Mildly sick	Mildly sick	0	13.6/1.1		8.4/23		0		1 (Exlap breast lac closure)
CONTROL	NON	F	8	5	2	A	0	0	0	0	0	0	0	0	0	9	0	0	0	0	0	0	0	9	0	Mildly sick	Mildly sick	0	12.4/0.9		12.3/35.3		0		0
CONTROL	NON	F	6	2	0	A	0	0	0	0	0	0	0	0	0	7	0	0	0	0	0	0	0	9	0	Mildly sick	Mildly sick	0	14.6/1.1		13.1/37.4		0		1 (C3-6 laminectomy and fusion)
CONTROL	NON	F	4	1	1	A	0	0	0	0	0	0	0	0	0	10	0	0	0	0	0	0	0	9	0	Mildly sick	Mildly sick	0	12.6/1		8.5/25.6		0		1 (Arthrotomy and ORIF femur)
CONTROL	NON	M	4	1	0	A	0	0	0	0	0	0	0	0	0	2	0	0	0	0	0	0	0	9	0	Mildly sick	Mildly sick	0	14/1.1		13.2/38.8		0		0
CONTROL	NON	M	35	5	7	A	0	0	1	0	0	1	0	1	1	12	0	0	0	0	0	0	0	9	0	Mildly sick	Mildly sick	1	14.9/1.1		10.9/31.6		0		3 (Open AAA repair, Exlap c extended left hemicolectomy, completion R colectomy & gtube)
CONTROL	NON	F	5	2	0	A	0	0	0	0	0	0	0	0	0	17	0	0	0	0	0	0	0	9	0	Moderately sick	Moderately/Very sick	0	14/1.1		12.2/35.7		0		1 (IMN)
CONTROL	NON	F	92	78	45	A	1	0	0	0	0	1	1	0	1	20	4	0	4	0	1	0	1	9	0	Moderately sick	Moderately/Very sick	1	18.6/1.5		8.0/24		1 (in OR)		9 (Exlap c Hartmann's procedure, exlap c colectomy, SBR, trach, SBR c pelvic packing, SBR c end ileostomy, abd washout, abd closure, hematoma evac)
CONTROL	NON	F	2	2	3	D	0	0	0	0	0	0	0	0	1	18	4	0	4	1	1	0	1	0	0	Moderately sick	Moderately/Very sick	1	19.6/1.6		11.8/36.2		0		0
CONTROL	NON	F	11	1	0	A	0	0	0	0	0	0	1	0	0	12	0	0	0	0	0	0	0	9	0	Mildly sick	Mildly sick	0	11.9/0.9		10.5/30		1 (in OR)		1 (Hemipelvectomy)
CONTROL	NON	M	5	1	0	A	0	0	0	0	0	0	0	0	0	0	0	0	0	0	0	0	0	9	0	Mildly sick	Mildly sick	0	13.1/1		13.6/36.4		0		1 (ORIF clavicle)
CONTROL	NON	M	93	93	90	A	0	0	1	0	0	1	0	0	1	10	0	0	0	0	0	0	0	9	0	Mildly sick	Mildly sick	1	13.8/1		7.5/22.1		1 (in OR)		2 (Exlap c hematoma evac, trach/PEG)
CONTROL	NON	F	1	1	2	A	0	0	0	0	0	0	0	0	1	7	0	0	0	0	0	0	0	9	0	Mildly sick	Mildly sick	0			9.8/28.7		0		1 (Diaphragmatic pacer)
CONTROL	NON	M	6	2	0	A	0	0	0	0	0	0	0	0	0	12	0	0	0	0	0	0	0	9	0	Mildly sick	Mildly sick	0	19.6/1.6		8.3/23.7		0		1 (Revision of THA)
CONTROL	NON	M	24	5	0	A	0	0	0	0	0	0	1	0	0	10	0	0	0	0	0	0	0	9	0	Mildly sick	Mildly sick	0	16.1/1.3		9.3/28.5		1 (in OR)		6 (Wide excesion c STSG, I&D, I&D, I&D, I&D c STSG, I&D c STSG)
CONTROL	NON	M	2	2	0	A	0	0	0	0	0	0	0	0	0	5	0	0	0	0	0	0	0	9	0	Mildly sick	Mildly sick	0	12.1/1		14.7/40.8		0		0
CONTROL	NON	M	2	2	0	A	0	0	0	0	0	0	0	0	0	9	0	0	0	0	0	0	0	9	0	Mildly sick	Mildly sick	0	13.6/1.1		9.9/28.8		0		0
CONTROL	NON	M	9	2	0	A	0	0	0	0	0	0	0	0	0	14	1	0	1	0	1	0	1	9	0	Mildly sick	Mildly sick	0	14.1/1.2		7.7/23.1		0		0
CONTROL	NON	M	7	5	0	A	0	0	0	0	0	0	0	0	0	6	2	0	2	0	1	0	1	9	0	Mildly sick	Mildly sick	0	18.7/1.5		13.1/37.9		0		0
CONTROL	NON	M	1	1	1	A	0	0	0	0	0	0	0	0	0	15	0	0	0	0	0	0	0	9	0	Moderately sick	Moderately/Very sick	0	14.2/1.1		13.3/37.7		0		0
CONTROL	NON	M	4	2	0	A	0	0	0	0	0	0	0	0	0	9	0	0	0	0	0	0	0	9	0	Mildly sick	Mildly sick	0			11.4/33.2		0		1 (ORIF face)
CONTROL	NON	F	6	1	0	A	0	0	0	0	0	0	0	0	0	7	0	0	0	0	0	0	0	9	0	Mildly sick	Mildly sick	0			11.1/31.6		0		1 (ORIF L greater tuberosity)
CONTROL	NON	F	2	1	0	A	0	0	0	0	0	0	0	0	0	2	5	0	5	0	1	0	1	9	0	Mildly sick	Mildly sick	0			11.1/31.7		0		1 (ORIF L radius/ulna)
CONTROL	NON	F	7	1	0	A	0	0	0	0	0	0	0	0	0	6	0	0	0	0	0	0	0	9	0	Mildly sick	Mildly sick	0	14.9/1.1		12.7/36.1		0		1 n(ORIF C2 fx)
CONTROL	NON	F	3	1	0	A	0	0	0	0	0	0	0	0	0	2	4	0	4	0	1	0	1	9	0	Mildly sick	Mildly sick	0			10.7/30.7		0		0
CONTROL	NON	F	32	3	0	A	0	0	1	1	0	0	0	0	0	16	0	0	0	0	0	0	0	9	0	Moderately sick	Moderately/Very sick	0	14.6/1.1		10/28.1		0		1 (EGD/PEG)
CONTROL	NON	F	4	1	0	A	0	0	0	0	0	0	0	0	0	14	0	0	0	0	0	0	0	9	0	Mildly sick	Mildly sick	0	14.5/1.1		10.8/33.8		0		0
CONTROL	NON	M	11	1	0	A	0	0	0	0	0	0	0	0	1	11	0	0	0	0	0	0	0	9	0	Mildly sick	Mildly sick	0	13.7/1		11.7/34.4		0		0
CONTROL	NON	M	3	3	0	A	0	0	0	0	0	0	0	0	0	7	0	0	0	0	0	0	0	9	0	Mildly sick	Mildly sick	0			10.4/30.3		0		0
CONTROL	NON	F	6	1	0	A	0	0	0	0	0	0	0	0	0	5	5	0	5	0	1	0	1	9	0	Mildly sick	Mildly sick	0	13.1/1		10.3/30.5		0		1 (Revision of TKA and ORIF femur fx)
CONTROL	NON	M	8	5	0	A	0	0	0	0	0	0	0	0	0	0	0	0	0	0	0	0	0	9	0	Mildly sick	Mildly sick	0	12.6/1		11.7/33.3		0		0
CONTROL	NON	M	1	1	1	A	0	0	0	0	0	0	0	0	0	21	5	0	5	0	1	0	1	9	0	Moderately sick	Moderately/Very sick	0	12.7/1.1		13.5/38.2		0		0
CONTROL	NON	M	22	13	11	A	0	1	0	0	0	0	0	0	1	19	0	0	0	0	0	0	0	9	0	Moderately sick	Moderately/Very sick	1	15.1/1.2		8.6/24.4		0		0
CONTROL	NON	M	5	2	0	A	0	0	0	0	0	0	0	0	1	5	0	0	0	0	0	0	0	9	0	Mildly sick	Mildly sick	0			13.4/37.9		0		0
CONTROL	NON	M	12	13	12	A	0	0	1	0	0	0	0	0	1	11	0	0	0	0	0	0	0	9	0	Mildly sick	Mildly sick	1	17.9/1.4		10.9/30.5		0		1 (Trach)
CONTROL	NON	M	4	3	2	A	0	0	0	0	0	0	0	0	0	17	0	0	0	0	0	0	0	9	0	Moderately sick	Moderately/Very sick	0	17.5/1.4		10.6/30.6		0		0
CONTROL	NON	M	1	1	0	A	0	0	0	0	0	0	0	0	0	0	0	0	0	0	0	0	0	9	0	Mildly sick	Mildly sick	0			14.1/39.6		0		0
CONTROL	NON	M	20	16	12	A	0	0	0	0	0	0	0	0	1	12	0	0	0	0	0	0	0	9	0	Mildly sick	Mildly sick	1			10.1/29		0		1 (EGD/PEG)
CONTROL	NON	M	3	1	0	A	0	0	0	0	0	0	0	0	0	3	0	0	0	0	0	0	0	9	0	Mildly sick	Mildly sick	0	13.7/1.1		11.7/33		0		0
CONTROL	NON	M	10	2	1	A	0	0	0	0	0	0	0	0	0	13	4	2	6	0	1	1	1	9	0	Mildly sick	Mildly sick	0	16/1.3		10/27.6		1 (in OR)		2 (Exlap SBR x2 sigmoid colectomy, reopening exlap c bowel anas x 2 and colostomy)
CONTROL	NON	M	6	4	0	A	0	0	0	0	0	0	0	0	0	6	0	0	0	0	0	0	0	9	0	Mildly sick	Mildly sick	0	12.9/1		11.3/32.9		0		0
CONTROL	NON	F	3	2	0	A	0	0	0	0	0	0	0	0	0	4	18	0	18	0	1	0	1	9	0	Mildly sick	Mildly sick	0	16.3/1.4		11.2/32.6		0		0
CONTROL	NON	F	4	1	0	A	0	0	0	0	0	0	0	0	0	9	0	0	0	0	0	0	0	9	0	Mildly sick	Mildly sick	0	15.1/1.2		11/32.3		0		0
CONTROL	NON	M	32	10	4	A	0	0	0	0	0	0	0	0	0	10	2	0	2	0	1	0	1	9	0	Mildly sick	Mildly sick	1	16/1.3		8.5/22.5		0		9 (I&D and exfix x2, ORIF femur and BKA, ORIF fem neck and I&D, I&D, duodenotomy pyloroplasty ligation GDA, reexlap c reduction of volvulos wittmann patch, sep of components and abd closure, I&D, I&D and closure of stump)
CONTROL	NON	M	2	1	0	A	0	0	0	0	0	0	0	0	0	16	0	0	0	0	0	0	0	9	0	Moderately sick	Moderately/Very sick	0	11.4/0.9		12.7/37		0		0
CONTROL	NON	M	5	2	0	A	0	0	0	0	0	0	0	0	0	12	0	0	0	0	0	0	0	9	0	Mildly sick	Mildly sick	0	11.4/1		11/31.4		0		0
CONTROL	NON	M	51	37	31	A	0	0	1	0	0	0	0	0	1	7	0	0	0	0	0	0	0	9	0	Mildly sick	Mildly sick	1	16.3/1.3		9.9/27.6		0		2 (thoracotomy c rib resection and T12-L2 fusion, Trach/PEG)
CONTROL	NON	M	26	19	15	A	1	0	0	0	0	0	0	0	1	14	0	0	0	0	0	0	0	9	0	Mildly sick	Mildly sick	1	17.2/1.4		9.5/26.7		0		4 (Craniectomy, trach, PEG, replacement of bone flap)
CONTROL	NON	M	2	2	0	A	0	0	0	0	0	0	0	0	0	7	0	0	0	0	0	0	0	9	0	Mildly sick	Mildly sick	0	15.4/1.2		14.4/41		0		0
CONTROL	NON	M	9	4	2	A	0	0	0	0	0	0	0	0	0	7	0	0	0	0	0	0	0	9	0	Mildly sick	Mildly sick	0	16.9/1.3		9.5/27.6		0		1 (R hemicolectomy)
CONTROL	NON	F	3	1	0	A	0	0	0	0	0	0	0	0	0	7	3	0	3	0	1	0	1	9	0	Mildly sick	Mildly sick	0			7.3/21.8		0		0
CONTROL	NON	F	40	26	18	A	0	0	1	0	0	0	0	0	1	21	0	0	0	0	0	0	0	9	0	Moderately sick	Moderately/Very sick	1	14.4/1.1		10/29.2		0		1 (VP shunt)
CONTROL	NON	F	2	1	0	A	0	0	0	0	0	0	0	0	0	3	0	0	0	0	0	0	0	9	0	Mildly sick	Mildly sick	0	11.5/1		12/34.8		0		0
CONTROL	NON	F	16	1	0	A	0	0	0	0	0	0	0	0	0	5	3	0	3	0	1	0	1	9	0	Mildly sick	Mildly sick	0	13.5/1		8.3/24.1		0		2 (LE bypass and ex fix knee disloc, repiar LCL and I&D)
CONTROL	NON	F	148	88	78	A	0	0	1	0	0	1	0	0	1	25	0	0	0	0	0	0	0	9	0	Very sick	Moderately/Very sick	1	18.7/1.5		12.2/34		1 (in OR)		18 (b/l CTs exlap c LOA and SBRx2 pancreatorrhaphy, SBR, drainage abscess x2, enterotomy repair x 2, wound vac, enterorrhaphy, wound vac, trach, closure of enterotomy and gastrostomy, wound vac, subtotal gastrectomy splenectomy hepatorrhaphy enterectomy, gtube, wound vac, wound vac, STSG, drainage of abscess, wound vac, IVCf)
CONTROL	NON	F	1	1	1	A	0	0	0	0	0	0	0	0	0	11	3	0	3	0	1	0	1	9	0	Mildly sick	Mildly sick	0	11.4/1		11.2/31.4		0		0
CONTROL	NON	F	12	2	0	A	0	0	0	0	0	0	0	0	1	22	0	0	0	0	0	0	0	9	0	Moderately sick	Moderately/Very sick	0	15.8/1.2		8.9/26.6		0		0
CONTROL	NON	M	32	4	12	A	0	0	0	1	1	0	0	0	1	20	8	0	8	0	1	0	1	9	0	Moderately sick	Moderately/Very sick	1	14/1.1		13.7/38.9		0		2 (ileocolectomy, abd closure and celiac/SMA stent)
CONTROL	NON	M	1	1	0	A	0	0	0	0	0	0	0	0	0	1	0	0	0	0	0	0	0	9	0	Mildly sick	Mildly sick	0					0		0
CONTROL	NON	F	10	9	6	A	0	0	0	0	0	0	0	0	1	3	2	0	2	0	1	0	1	9	0	Mildly sick	Mildly sick	1	14.5/1.1		7.8/27.8		0		1 (ORIF acet)
CONTROL	NON	F	9	7	2	A	0	0	0	0	0	0	0	0	0	11	1	0	1	0	1	0	1	9	0	Mildly sick	Mildly sick	0	12.5/1.3		7.3/25.9		0		1 (VATS)
CONTROL	NON	M	2	1	0	A	0	0	0	0	0	0	1	0	0	7	2	0	2	0	1	0	1	9	0	Mildly sick	Mildly sick	0	14.7/1.1		14/39.2		0		1 (I&D)
CONTROL	NON	M	1	1	0	A	0	0	0	0	0	0	0	0	0	2	10	0	10	0	1	0	1	9	0	Mildly sick	Mildly sick	0	13.8/1		15.1/41.8		0		0
CONTROL	NON	M	26	7	0	A	0	0	0	0	0	0	0	0	0	9	0	0	0	0	0	0	0	9	0	Mildly sick	Mildly sick	0	14.8/1.1		10.9/31.4		0		6 (I&D and ex fix, I&D IMN and pedicle flap, I&D, I&D, I&D, STSG)
CONTROL	NON	M	6	1	1	A	0	0	0	0	0	0	0	0	0	12	0	0	0	0	0	0	0	9	0	Mildly sick	Mildly sick	0	17/1.3		15.5/44.1		0		1 (Exlap c splenectomy)
CONTROL	NON	M	45	3	30	A	0	0	1	0	0	0	0	0	1	11	0	0	0	0	0	0	0	9	0	Mildly sick	Mildly sick	1	15.9/1.2		10.8/30.4		0		2 (C3-T1 fixation, Trach/PEG)
CONTROL	NON	M	1	1	1	A	0	0	0	0	0	0	0	0	0	8	0	0	0	0	0	0	0	9	0	Mildly sick	Mildly sick	0	14.9/1.1		13.9/39.1		0		0
CONTROL	NON	M	3	2	0	A	0	0	0	0	0	0	0	0	0	5	0	0	0	0	0	0	0	9	0	Mildly sick	Mildly sick	0	11.5/1		13.2/37.5		0		1 (ORIF radius)
CONTROL	NON	F	9	2	0	A	0	0	0	0	0	0	0	0	0	7	0	0	0	0	0	0	0	9	0	Mildly sick	Mildly sick	0	17.5/1.4		8/23.6		0		2 (ORIF tibia, IMN tibia)
CONTROL	NON	F	1	1	0	A	0	0	0	0	0	0	0	0	0	7	0	0	0	0	0	0	0	9	0	Mildly sick	Mildly sick	0	12.9/1.1		13.1/37.2		0		0
CONTROL	NON	F	35	15	7	A	0	0	1	0	0	0	0	0	1	22	0	0	0	0	0	0	0	9	0	Moderately sick	Moderately/Very sick	1	16.5/1.3		12.4/36		1 (in OR)		3 (exlap splenectomy and packing, hepatorrhaphy, ORIF facial fx)
CONTROL	NON	M	1	1	0	A	0	0	0	0	0	0	0	0	0	4	15	0	15	0	1	0	1	9	0	Mildly sick	Mildly sick	0	13.2/1		10.4/30.4		0		0
CONTROL	NON	F	7	1	0	A	0	0	0	0	0	0	0	0	0	7	34	30	64	0	1	1	1	9	0	Mildly sick	Mildly sick	0	13.8/1		11.2/31.7		0		1 (ORIF ankle)
CONTROL	NON	M	7	1	2	A	0	0	1	0	0	0	0	0	0	8	0	0	0	0	0	0	0	9	0	Mildly sick	Mildly sick	0	14/1.1		10/28.3		0		1 (Occiput-T2 fusion)
CONTROL	NON	F	1	1	0	D	0	0	1	0	0	0	0	1	0	21	0	0	0	1	0	0	0	0	0	Moderately sick	Moderately/Very sick	0	21.7/1.8		7.9/25.8		1 (in OR)		1 (B/l clamshell thoracotomy)
CONTROL	NON	F	1	1	0	A	0	0	0	0	0	0	0	0	0	8	1	0	1	0	1	0	1	9	0	Mildly sick	Mildly sick	0	13.5/1		11.9/33		0		0
CONTROL	NON	M	44	28	25	A	0	0	1	0	0	0	0	0	1	18	1	0	1	0	1	0	1	9	0	Moderately sick	Moderately/Very sick	1	14.3/1.1		12.3/35.9		0		1 (Trach/Peg)
CONTROL	NON	M	1	1	0	A	0	0	0	0	0	0	0	0	0	3	2	0	2	0	1	0	1	9	0	Mildly sick	Mildly sick	0	12.3/1				0		0
CONTROL	NON	M	4	1	0	A	0	0	0	0	0	0	0	0	0	2	0	0	0	0	0	0	0	9	0	Mildly sick	Mildly sick	0	11.6/1		12.6/37.6		0		0
CONTROL	NON	M	2	2	0	A	0	0	0	0	0	0	0	0	0	7	0	0	0	0	0	0	0	9	0	Mildly sick	Mildly sick	0	12.6/1.1		12.6/36.4		0		0
CONTROL	NON	M	18	10	7	A	0	0	0	0	0	0	0	0	1	21	0	0	0	0	0	0	0	9	0	Moderately sick	Moderately/Very sick	1	20.4/1.7		12.4/35.5		0		1 (exlap c SBR)
CONTROL	NON	M	5	1	0	A	0	0	0	0	0	0	0	0	0	1	0	0	0	0	0	0	0	9	0	Mildly sick	Mildly sick	0	14.6/1.1		14.8/40.9		0		1 (ORIF acet fx)
CONTROL	NON	M	6	1	1	A	0	0	0	0	0	0	0	0	0	17	0	0	0	0	0	0	0	9	0	Moderately sick	Moderately/Very sick	0	15.2/1.2		17.7/50.5		0		1 (exlap)
CONTROL	NON	M	19	5	5	A	0	0	0	0	0	0	0	0	0	14	0	0	0	0	0	0	0	9	0	Mildly sick	Mildly sick	1	18.4/1.5		6.6/19		1		5 (I&D exfix flap, I&D IMN, I&D IMN, I&D STSG, dressing change)
CONTROL	NON	M	4	3	0	A	0	0	0	0	0	0	0	0	0	12	0	0	0	0	0	0	0	9	0	Mildly sick	Mildly sick	0	14.8/1.1		12.8/37.2		0		1 (lateral canthotomy and globe repair)
CONTROL	NON	M	3	1	0	A	0	0	0	0	0	0	0	0	0	3	0	0	0	0	0	0	0	9	0	Mildly sick	Mildly sick	0	21.5/1.8		13.6/42.6		0		1 (IMN)
CONTROL	NON	M	1	1	0	A	0	0	0	0	0	0	0	0	0	4	0	0	0	0	0	0	0	9	0	Mildly sick	Mildly sick	0			9.3/26.3		0		0
CONTROL	NON	M	5	1	0	A	0	0	0	0	0	0	0	0	0	12	0	0	0	0	0	0	0	9	0	Mildly sick	Mildly sick	0	14.8/1.1		9.4/27.3		1 (in OR)		1 (Radical resection and recon with femoral mega prosthesis)
CONTROL	NON	M	1	1	0	A	0	0	0	0	0	0	0	0	0	1	0	0	0	0	0	0	0	9	0	Mildly sick	Mildly sick	0			13.1/41.5		0		0
CONTROL	NON	F	2	1	0	A	0	0	0	0	0	0	0	0	0	7	0	0	0	0	0	0	0	9	0	Mildly sick	Mildly sick	0	13.7/1		11.1/32.4		0		0
CONTROL	NON	F	7	1	0	A	0	0	0	0	0	0	0	0	0	6	2	0	2	0	1	0	1	9	0	Mildly sick	Mildly sick	0	16/1.3		9/26.6		0		1 (ORIF humerus)
CONTROL	NON	F	1	1	0	D	0	0	0	0	0	0	0	0	0	25	1	0	1	1	1	0	1	0	0	Very sick	Moderately/Very sick	0	15.1/1.2		10.9/32		0		0
CONTROL	NON	F	5	2	0	A	0	0	0	0	0	0	0	0	0	11	4	4	8	0	1	1	1	9	0	Mildly sick	Mildly sick	0	12.8/1.1		11.9/35.5		0		0
CONTROL	NON	M	32	2	0	A	0	0	0	0	0	0	0	0	0	12	0	0	0	0	0	0	0	9	0	Mildly sick	Mildly sick	0	11.3/0.9		10.5/30.4		0		6 (I&D and fasciotomy, I&D, STSG, I&D, STSG, STSG)
CONTROL	NON	F	4	2	2	A	0	1	0	0	0	0	0	0	0	11	0	0	0	0	0	0	0	9	0	Mildly sick	Mildly sick	0	11.7/1		8.9/26.1		0		1 (IMN femur)
CONTROL	NON	M	1	1	1	D	0	0	0	0	0	0	0	0	1	28	0	0	0	1	0	0	0	0	0	Very sick	Moderately/Very sick	0	26.6/2.3		7.3/21.8		0		0
CONTROL	NON	M	7	5	1	A	0	0	0	0	0	0	0	0	0	7	3	0	3	0	1	0	1	9	0	Mildly sick	Mildly sick	0	15.9/1.4		7.8/22.5		0		1 (exlap, splenectomy)
CONTROL	NON	M	45	12	8	A	0	0	0	0	0	1	0	0	1	13	0	0	0	0	0	0	0	9	0	Mildly sick	Mildly sick	1	14.7/1.1		12.1/33.4		0		3 (Craniectomy, trach/PEG, replacement of bone flap)
CONTROL	NON	M	63	63	64	C	0	0	0	0	0	0	0	0	1	23	1	0	1	1	1	0	1	1	1	Moderately sick	Moderately/Very sick	1	19.1/1.6		6.9/20.1		1 (in OR)		3 (cysto c realignment of post urethra c prostate and IMN, IVCf, trach/PEG)
CONTROL	NON	M	6	6	5	A	0	0	0	0	0	0	0	0	1	20	0	0	0	0	0	0	0	9	0	Moderately sick	Moderately/Very sick	1	18.7/1.5		9.3/26.6		0		2 (I&D and IMN, ORIF humerus)
CONTROL	NON	M	15	15	5	A	0	0	0	0	0	0	0	0	0	14	0	0	0	0	0	0	0	9	0	Mildly sick	Mildly sick	1	15.3/1.2		11.9/34.5		0		4 (Occiput to C2 fusion, ORIF acet, IVCf, ORIF mandible)
CONTROL	NON	M	1	1	2	D	0	0	0	0	0	0	0	0	1	24	0	0	0	1	0	0	0	0	0	Moderately sick	Moderately/Very sick	1	36.8/3.5		7/20.8		0		1 (hemicraniectomy EVD and ICP wire)
CONTROL	NON	M	1	1	0	A	0	0	0	0	0	0	0	0	0	6	0	0	0	0	0	0	0	9	0	Mildly sick	Mildly sick	0	13.3/1		10.3/30.7		0		0
CONTROL	NON	M	5	4	2	A	0	0	0	0	0	0	0	0	0	12	2	0	2	0	1	0	1	9	0	Mildly sick	Mildly sick	0	12.5/0.9		10.8/30.2		0		0
CONTROL	NON	M	10	6	3	A	0	0	0	0	0	0	0	0	0	11	0	0	0	0	0	0	0	9	0	Mildly sick	Mildly sick	1	13.5/1		13.2/37.2		0		1 (ORIF clav)
CONTROL	NON	M	10	4	0	A	0	0	0	0	0	0	0	0	0	9	2	0	2	0	1	0	1	9	0	Mildly sick	Mildly sick	0	17.8/1.4		10.8/29.4		0		2 (ORIF radius, ORIF face)
CONTROL	NON	M	4	2	0	A	0	0	0	0	0	0	0	0	0	7	0	0	0	0	0	0	0	9	0	Mildly sick	Mildly sick	0	10.5/1		13.4/37.3		0		0
CONTROL	NON	M	7	4	1	A	0	0	0	0	0	0	0	0	0	11	1	0	1	0	1	0	1	9	0	Mildly sick	Mildly sick	0	13.6/1		6.6/19.3		1		2 (ORIF femur, C3-T2 fusion)
CONTROL	NON	M	3	1	0	A	0	0	0	0	0	0	0	0	0	5	0	0	0	0	0	0	0	9	0	Mildly sick	Mildly sick	0	13.3/1		10/27.2		0		1 (I&D and IMN)
CONTROL	NON	M	6	5	0	A	0	0	0	0	0	0	0	0	0	2	2	0	2	0	1	0	1	9	0	Mildly sick	Mildly sick	0	10.6/1		7.1/21.1		0		21(LE bypass and fasc x 4)
CONTROL	NON	M	13	1	1	A	0	0	0	0	0	0	0	0	0	4	0	0	0	0	0	0	0	9	0	Mildly sick	Mildly sick	0	13.2/1		10.6/30.6		0		1 (L1 corpectomy and C12-L2 fusion)
CONTROL	NON	M	2	1	0	A	0	0	0	0	0	0	0	0	0	3	0	0	0	0	0	0	0	9	0	Mildly sick	Mildly sick	0	12.7/1.1		13.1/37.6		0		0
CONTROL	NON	M	3	1	1	A	0	0	0	0	0	0	0	0	0	11	2	0	2	0	1	0	1	9	0	Mildly sick	Mildly sick	0	14.9/1.3		11.5/33.5		0		0
CONTROL	NON	F	1	1	1	C	0	0	0	0	0	0	0	0	1	37	3	0	3	1	1	0	1	0	0	Very sick	Moderately/Very sick	1	20.4/1.7		3.8/13.1		1		0
CONTROL	NON	F	1	1	0	A	0	0	0	0	0	0	0	0	0	4	0	0	0	0	0	0	0	9	0	Mildly sick	Mildly sick	0	12.6/1.1		14.1/42.6		0		0
CONTROL	NON	F	2	2	3	C	0	0	0	0	0	0	0	0	0	21	0	0	0	1	0	0	0	0	0	Moderately sick	Moderately/Very sick	1	17.3/1.5		8.5/23.5		0		1 (Exlap)
CONTROL	NON	M	23	1	0	A	0	0	0	0	1	0	0	0	0	13	0	0	0	0	0	0	0	9	0	Mildly sick	Mildly sick	0	15.8/1.2		11.4/32.4		0		1 (ORIF femur)
CONTROL	NON	F	10	4	0	A	0	0	1	0	0	0	0	0	0	6	0	0	0	0	0	0	0	9	0	Mildly sick	Mildly sick	0	12.7/0.9		9.5/27.4		0		1 (ORIF pelvis and IVCf)
CONTROL	NON	M	6	4	0	A	0	0	0	0	0	0	0	0	0	9	0	0	0	0	0	0	0	9	0	Mildly sick	Mildly sick	0	28.7/2.6		14.3/40.8		0		0
CONTROL	NON	M	2	1	0	A	0	0	0	0	0	0	0	0	0	6	11	0	11	0	1	0	1	9	0	Mildly sick	Mildly sick	0	11.9/0.9		13.9/39.4		0		0
CONTROL	NON	F	3	1	0	A	0	0	0	0	0	0	0	0	0	2	2	0	2	0	1	0	1	9	0	Mildly sick	Mildly sick	0	13.4/1		12/35.4		0		0
CONTROL	NON	M	2	1	0	A	0	0	0	0	0	0	0	0	0	3	2	14	16	0	1	1	1	9	0	Mildly sick	Mildly sick	0	14.5/1		13.9/39.4		0		0
CONTROL	NON	M	2	2	2	A	0	0	0	0	0	0	0	0	0	21	0	0	0	0	0	0	0	9	0	Moderately sick	Moderately/Very sick	0	17/1.3		8.5/23.5		0		1 (ORIF radius)
CONTROL	NON	M	3	2	0	A	0	0	0	0	0	0	0	0	0	7	0	0	0	0	0	0	0	9	0	Mildly sick	Mildly sick	0	12.3/1		12.3/36		0		0
CONTROL	NON	M	7	4	0	A	1	0	0	0	0	0	0	0	0	10	0	0	0	0	0	0	0	9	0	Mildly sick	Mildly sick	0	15.9/1.2		9/28.4		1 (in OR)		1 (Exlap c repair colon mesentery and serosal tear)
CONTROL	NON	M	8	1	0	A	0	0	0	0	0	0	0	0	0	4	0	0	0	0	0	0	0	9	0	Mildly sick	Mildly sick	0	13.1/1		13.2/37.6		0		0
CONTROL	NON	M	2	1	0	A	0	0	0	0	0	0	0	0	0	5	0	0	0	0	0	0	0	9	0	Mildly sick	Mildly sick	0	11.7/1		11.9/34.8		0		0
CONTROL	NON	M	18	16	9	A	0	0	0	0	0	0	0	0	1	20	2	0	2	0	1	0	1	9	0	Moderately sick	Moderately/Very sick	1	13.7/1.1		12/35.2		0		0
CONTROL	NON	M	17	11	1	A	0	0	0	0	0	0	0	0	1	7	1	0	1	0	1	0	1	9	0	Mildly sick	Mildly sick	0	17.1/1.4		10.3/30.1		0		3 (IVCf, ant/post pelvic stabilization, ORIF pelvis)
CONTROL	NON	M	3	3	0	A	0	0	0	0	0	0	0	0	0	11	0	0	0	0	0	0	0	9	0	Mildly sick	Mildly sick	0	13.2/1		12.8/36.5		0		2 (L neck exploration c drain, ORIF mandible)
CONTROL	NON	M	14	7	5	A	0	0	0	0	0	0	0	0	1	13	1	0	1	0	1	0	1	9	0	Mildly sick	Mildly sick	1	11.2/0.9		10.5/31.2		0		0
CONTROL	NON	M	5	1	0	A	0	0	0	0	0	0	0	0	0	1	1	0	1	0	1	0	1	9	0	Mildly sick	Mildly sick	0	11.6/1		14.1/40.9		0		0
CONTROL	NON	F	8	3	0	A	0	0	0	0	0	0	0	0	0	6	0	0	0	0	0	0	0	9	0	Mildly sick	Mildly sick	0	14.2/1.1		11.9/33.5		0		1 (skeletal fixation fem neck fx)
CONTROL	NON	M	27	18	8	A	0	0	1	0	0	0	0	0	1	2	0	0	0	0	0	0	0	9	0	Mildly sick	Mildly sick	1	12.9/1		11.8/35.4		0		1 (Thoracotomy with repair diaphragm and laparotomy for hernia reduction )
CONTROL	NON	M	3	2	1	A	0	0	0	0	0	0	0	0	0	17	0	0	0	0	0	0	0	9	0	Moderately sick	Moderately/Very sick	0	16.5/1.3		11.7/33.3		0		2 (repair ulnar/radial artery repair median/ulnar nerve repair of tendons, ORIF thumb and tendon repair)
CONTROL	NON	M	3	2	0	A	0	0	0	0	0	0	0	0	0	3	0	0	0	0	0	0	0	9	0	Mildly sick	Mildly sick	0	14.4/1.1		9.1/25.8		0		1 (R parietal craniectomy)
CONTROL	NON	M	1	1	1	D	0	0	0	0	0	0	0	0	0	25	2	0	2	1	1	0	1	0	0	Very sick	Moderately/Very sick	1	12/1.0				1		0
CONTROL	NON	M	6	5	3	A	0	0	0	0	0	0	0	0	0	8	0	0	0	0	0	0	0	9	0	Mildly sick	Mildly sick	1	13.9/1.1		11.6/33.6		0		1 (ORIF mandible)
CONTROL	NON	M	5	4	0	A	0	0	0	0	0	0	0	0	0	3	0	0	0	0	0	0	0	9	0	Mildly sick	Mildly sick	0	13.3/1		14.1/40.4		0		0
CONTROL	NON	M	1	1	0	A	0	0	0	0	0	0	0	0	0	1	0	0	0	0	0	0	0	9	0	Mildly sick	Mildly sick	0			13.2/38.1		0		0
CONTROL	NON	M	3	2	0	A	0	0	0	0	0	0	0	0	0	7	2	0	2	0	1	0	1	9	0	Mildly sick	Mildly sick	0			12.7/36.5		0		0
CONTROL	NON	M	1	1	0	A	0	0	0	0	0	0	0	0	0	7	2	0	2	0	1	0	1	9	0	Mildly sick	Mildly sick	0			10.9/32.4		0		0
CONTROL	NON	F	5	2	0	A	0	0	0	0	0	0	0	0	0	0	0	0	0	0	0	0	0	9	0	Mildly sick	Mildly sick	0	12.9/1		11.4/34.4		0		0
CONTROL	NON	F	29	6	1	A	0	0	0	0	0	0	0	0	1	6	0	0	0	0	0	0	0	9	0	Mildly sick	Mildly sick	0	11.4/0.9		8.3/24.1		0		2 (L1 vertebrectomy T12-L2 fusion, T10-L3 fusion)
TEST	PRO	M	15	8	0	A	0	0	0	0	0	0	0	0	0	13	4	0	4	0	1	0	1	9	0	Mildly sick	Mildly sick	0	13/1		9.4/29.7		1 (in OR)		2 (Exlap LOA SBR, Exlap SBR)
TEST	PRO	F	4	1	0	A	0	0	0	0	0	0	0	0	0	12	0	0	0	0	0	0	0	9	0	Mildly sick	Mildly sick	0	22.5/1.9		11.8/36.6		0		0
TEST	PRO	F	7	1	0	A	0	0	0	0	0	0	0	0	0	9	0	0	0	0	0	0	0	9	0	Mildly sick	Mildly sick	0	14.4/1.1		10.9/33.9		0		1 (Exlap LOA)
TEST	PRO	F	1	1	0	D	0	0	0	0	0	0	0	0	1	36	0	0	0	1	0	0	0	0	0	Very sick	Moderately/Very sick	1	20/1.7		10.2/35.5		0		0
TEST	PRO	F	4	1	0	A	0	0	1	0	0	0	0	0	0	11	0	0	0	0	0	0	0	9	0	Mildly sick	Mildly sick	0	13.5/1		10/31.4		1(in OR)		1 (IMN)
TEST	PRO	M	1	1	0	D	0	0	0	0	0	0	0	0	0	21	1	3	4	1	1	1	1	0	0	Moderately sick	Moderately/Very sick	1	31.6/3		6/17.0		1		1 (Craniotomy)
TEST	PRO	F	30	1	0	A	0	0	0	0	0	0	0	0	0	10	1	0	1	0	1	0	1	9	0	Mildly sick	Mildly sick	0	16.8/1.3		14.8/47.9		0		2 (Aortogram angioplasty, CFA endarterectomy LLE bypass)
TEST	PRO	F	17	4	0	A	0	0	1	0	0	1	0	0	0	24	0	0	0	0	0	0	0	9	0	Moderately sick	Moderately/Very sick	0	67.5/8		10.5/36		0		3 (Debridement of sacral area, exlap with loop colostomy, IVCf)
TEST	PRO	M	7	1	0	A	0	0	0	0	0	0	0	0	0	2	0	0	0	0	0	0	0	9	0	Mildly sick	Mildly sick	0	16.2/1.3		9.3/28.3		0		3 (LLE bypass, exfix, IMN)
TEST	PRO	M	25	13	4	A	0	0	0	0	0	0	0	0	1	16	0	2	2	0	1	1	0	9	0	Moderately sick	Moderately/Very sick	1	18/1.5		15.3/50.2		0		1 (Total colectomy, chole)	2200IVF 2uPRBCs
TEST	PRO	M	26	13	11	A	1	0	0	0	0	1	0	0	1	25	4	3	7	0	1	1	1	9	0	Very sick	Moderately/Very sick	1	16.2/1.3		11.3/33.6		0		2 (I&D, I&D ORIF LUE)
TEST	PRO	M	7	6	4	A	0	0	0	0	0	0	0	0	0	10	0	0	0	0	0	0	0	9	0	Mildly sick	Mildly sick	1	13.7/1		11.4/33		0		0
TEST	PRO	M	4	1	0	A	0	0	0	0	0	0	0	0	0	8	0	0	0	0	0	0	0	9	0	Mildly sick	Mildly sick	0			13.1/38.7		0		0
TEST	PRO	F	18	5	0	A	0	0	0	0	0	1	1	0	0	12	0	0	0	0	0	0	0	9	0	Mildly sick	Mildly sick	0			12.5/37.2		0		2 (Exlap LOA omentectomy, Exlap SBR)
TEST	PRO	F	4	1	0	A	0	0	0	0	0	0	0	0	0	11	0	0	0	0	0	0	0	9	0	Mildly sick	Mildly sick	0			9/28.2		0		1 (L3-4 fusion)
TEST	PRO	F	22	9	6	A	1	0	0	0	1	0	0	1	1	20	0	0	0	0	0	0	0	9	0	Moderately sick	Moderately/Very sick	1	17/1.4		5.1/16.4		1 (on medicine service)		3 (Exlap subtotal colectom SBR x 2, exlap hematoma evac, abd washout and closure)
TEST	PRO	F	3	1	0	A	1	0	0	0	0	0	0	0	0	14	0	0	0	0	0	0	0	9	0	Mildly sick	Mildly sick	0	33.9/3.3		9.6/29.6		0		0
TEST	PRO	F	5	1	0	A	0	0	0	0	0	0	0	0	0	14	0	0	0	0	0	0	0	9	0	Mildly sick	Mildly sick	0			8.5/26.7		0		3 (graft thrombectomy, L 1st rib resection revision of LUE AV cath, graft thrombectomy)
TEST	PRO	F	1	1	0	A	0	0	0	0	0	0	0	0	0	2	0	0	0	0	0	0	0	9	0	Mildly sick	Mildly sick	0	13.5/1		10.6/31.1		0		1 (L CEA)
TEST	PRO	M	6	5	0	A	0	0	0	0	0	0	0	0	0	9	0	0	0	0	0	0	0	9	0	Mildly sick	Mildly sick	0	14.5/1.1		11.4/33.4		0		0
TEST	PRO	M	6	3	0	A	0	0	0	0	0	0	0	0	0	3	0	0	0	0	0	0	0	9	0	Mildly sick	Mildly sick	0	14.3/1.1		13.4/40		0		1 (ABF bypass)
TEST	PRO	F	5	2	0	A	0	0	1	0	0	0	0	0	0	9	2	0	2	0	1	0	1	9	0	Mildly sick	Mildly sick	0			9.1/28.3		0		1 (RLE bypass)
TEST	PRO	M	8	2	3	A	0	0	1	0	0	0	0	0	0	23	0	0	0	0	0	0	0	9	0	Moderately sick	Moderately/Very sick	1	16.1/1.3		11/33.7		0		0
TEST	PRO	M	4	1	0	A	0	0	0	0	0	0	0	0	0	9	6	0	6	0	1	0	1	9	0	Mildly sick	Mildly sick	0	14.2/1.1		16.4/48		0		1 (L Colectomy)
TEST	PRO	M	17	1	2	A	0	0	0	0	0	0	0	0	1	8	1	0	1	0	1	0	1	9	0	Mildly sick	Mildly sick	0	14.9/1.1		12.2/38.3		0		1 (Total laryngectomy, neck dissection)
TEST	PRO	M	6	1	0	A	0	0	0	0	0	0	0	0	0	11	0	0	0	0	0	0	0	9	0	Mildly sick	Mildly sick	0	13.5/1		10.6/31.5		0		1 (Excision of infected HD access, PTFE)
TEST	PRO	M	2	1	0	A	0	0	0	0	0	0	0	0	0	8	0	0	0	0	0	0	0	9	0	Mildly sick	Mildly sick	0			11.2/33.8		0		0
TEST	PRO	M	3	2	0	A	0	0	0	0	0	0	0	0	0	2	0	0	0	0	0	0	0	9	0	Mildly sick	Mildly sick	0	12.0/1		10/28.6		0		0
TEST	PRO	M	11	3	0	A	0	0	0	0	0	0	0	0	0	8	0	0	0	0	0	0	0	9	0	Mildly sick	Mildly sick	0			13.7/41.3		0		1 (C1-C2 fusion)
TEST	PRO	F	1	1	0	A	0	0	0	0	0	0	0	0	0	4	0	0	0	0	0	0	0	9	0	Mildly sick	Mildly sick	0			12.9/38.1		0		0
TEST	PRO	M	2	2	2	A	0	0	0	0	0	0	0	0	0	16	0	0	0	0	0	0	0	9	0	Moderately sick	Moderately/Very sick	0			13.7/39.2		0		0
TEST	PRO	M	15	6	3	A	0	0	1	0	0	0	1	0	0	13	1	0	1	0	1	0	1	9	0	Mildly sick	Mildly sick	1	16.1/1.3		11.2/34.1		1 (in OR)		1 (Exlap colectomy repair enterotomies x2 hepatorrhaphy splenectomy diaphragm repair)
TEST	PRO	M	13	8	1	C	0	0	0	0	0	1	1	0	0	6	0	0	0	1	0	0	0	1	1	Mildly sick	Mildly sick	0	14.4/1.1		6.3/20		0		2 (midline wound debridement, STSG)
TEST	PRO	M	20	16	19	D	0	0	0	0	0	0	0	0	1	14	2	0	2	1	1	0	1	0	0	Mildly sick	Mildly sick	1	19.4/1.6		14.1/42.5		0		3 (Exlap with SBR appendectomy, trach, seperation of components with repair)
TEST	PRO	F	2	1	0	A	0	0	0	0	0	0	0	0	0	8	0	0	0	0	0	0	0	9	0	Mildly sick	Mildly sick	0			10.7/33.5		0		1 (R CEA)
TEST	PRO	M	11	8	0	A	0	0	0	0	0	0	0	0	0	12	0	0	0	0	0	0	0	9	0	Mildly sick	Mildly sick	0	17.5/1.4		10/31.7		0		1 (ORIF femur fx)
TEST	PRO	M	34	2	0	A	0	0	0	0	0	0	0	0	0	9	0	0	0	0	0	0	0	9	0	Mildly sick	Mildly sick	0	14.9/1.1		9.6/28.2		0		8 (I&D and exfix, I&D, I&D, ORIF acet, ORIF face, I&D, I&D, STSG)
TEST	PRO	F	10	9	8	A	0	0	0	0	0	1	1	0	1	24	0	0	0	0	0	0	0	9	0	Moderately sick	Moderately/Very sick	1	18.6/1.5		7.5/24.8		0		2 (Exlap LOA, redo lap appy and closure)
TEST	PRO	F	7	2	2	A	1	0	0	0	0	0	0	0	1	14	0	0	0	0	0	0	0	9	0	Mildly sick	Mildly sick	0			10.4/30.8		0		1 (I&D)
TEST	PRO	M	1	1	0	A	0	0	0	0	0	0	0	0	0	0	0	0	0	0	0	0	0	9	0	Mildly sick	Mildly sick	0			13.3/39.8		0		0
TEST	PRO	M	32	6	0	A	0	0	0	0	0	0	0	0	0	21	0	0	0	0	0	0	0	9	0	Moderately sick	Moderately/Very sick	0	18.6/1.5		13.9/40.7		0		6 (I&D exfix, I&D, IVCf, Debridement, STSG, debridement STSG)
TEST	PRO	F	10	1	0	A	0	0	0	0	0	0	0	0	0	13	0	0	0	0	0	0	0	9	0	Mildly sick	Mildly sick	0	15.3/1.2		10.7/32.6		0		1 (Exlap with LOA and VHR)
TEST	PRO	M	19	6	2	A	0	0	0	0	0	1	0	1	0	12	0	0	0	0	0	0	0	9	0	Mildly sick	Mildly sick	0	18.9/1.6		10.6/32.6		0		1 (Exlap and modified graham patch)
TEST	PRO	F	4	2	2	A	0	0	0	0	0	0	0	0	0	19	0	0	0	0	0	0	0	9	0	Moderately sick	Moderately/Very sick	0	14.7/1.1		10.5/35.4		0		0
TEST	PRO	F	10	1	0	A	0	0	0	0	0	0	0	0	0	18	0	0	0	0	0	0	0	9	0	Moderately sick	Moderately/Very sick	0	25.8/2.3		12.0/38		0		1 (L bipolar hemiarthroplasty)
TEST	PRO	F	21	16	12	A	1	0	0	0	0	1	0	1	0	15	8	0	8	0	1	0	1	9	0	Moderately sick	Moderately/Very sick	1	25/2.2		9.7/28.8		0		5 (Exlap and washout, exlap, redo lap wittmann patch, abd closure, exlap and liver bx)
TEST	PRO	F	11	8	0	A	0	0	0	0	0	0	0	0	0	15	0	0	0	0	0	0	0	9	0	Moderately sick	Moderately/Very sick	0	18.7/1.5		8.5/25.9		0		2 (ORIF ankle, ORIF humerus)
TEST	PRO	F	3	2	0	A	0	0	0	0	0	0	0	0	0	14	0	0	0	0	0	0	0	9	0	Mildly sick	Mildly sick	0	13.4/1		11.8/37.5		0		0
TEST	PRO	F	2	2	0	A	0	0	0	0	0	0	0	0	0	8	0	0	0	0	0	0	0	9	0	Mildly sick	Mildly sick	0	13.4/1		11.6/35.9		0		0
TEST	PRO	F	4	3	2	A	0	0	0	0	0	0	0	0	0	14	4	0	4	0	1	0	1	9	0	Mildly sick	Mildly sick	0	17.6/1.4		8.5/24.1		1		1 (pelvic angio and embolization)
TEST	PRO	F	26	7	0	A	0	0	0	0	0	1	0	0	1	21	2	0	2	0	1	0	1	9	0	Moderately sick	Moderately/Very sick	0	13.6/1		10.7/38.1		0		1 (ORIF femur fx)
TEST	PRO	F	1	1	0	A	0	0	0	0	0	0	0	0	0	5	0	0	0	0	0	0	0	9	0	Mildly sick	Mildly sick	0	13.7/1		12/35.4		0		1 (lap appy)
TEST	PRO	F	27	5	0	A	0	0	0	0	0	1	0	1	0	13	1	0	1	0	1	0	1	9	0	Mildly sick	Mildly sick	0	14.7/1.1		7.3/21.2		1		2 (I&D, loop colostomy)
TEST	PRO	F	3	2	0	A	0	0	0	0	0	0	0	0	1	14	0	0	0	0	0	0	0	9	0	Mildly sick	Mildly sick	0	14.4/1.1		13.8/40.9		0		0
TEST	PRO	F	16	5	3	A	0	0	0	0	0	0	0	0	1	27	0	0	0	0	0	0	0	9	0	Very sick	Moderately/Very sick	1	16.2/1.3		14.4/41.1		0		1 (VATS)
TEST	PRO	F	4	4	0	A	0	0	1	0	0	0	0	1	0	18	0	0	0	0	0	0	0	9	0	Moderately sick	Moderately/Very sick	0	13.2/1		9.2/28		0		0
TEST	PRO	M	3	1	0	A	0	0	0	0	0	0	0	0	0	8	0	0	0	0	0	0	0	9	0	Mildly sick	Mildly sick	0	13.9/1		9.2/26.3		0		0
TEST	PRO	M	19	12	9	A	0	0	0	0	0	0	0	0	1	9	4	0	4	0	1	0	1	9	0	Mildly sick	Mildly sick	1	14.9/1.1		9.1/26.7		1		3 (C7 corpectomy and fusion, ORIF RLE, IVCf)
TEST	PRO	F	4	4	4	A	0	0	0	0	0	0	0	1	0	15	0	0	0	0	0	0	0	9	0	Moderately sick	Moderately/Very sick	1	13.3/1		9.4/27.6		0		0
TEST	PRO	M	8	5	0	A	0	0	0	0	0	1	0	0	0	22	1	2	3	0	1	1	1	9	0	Moderately sick	Moderately/Very sick	0	22.2/1.9		8.2/25.8		1		1 (Exlap sigmoid colectomy and VHR)
TEST	PRO	F	7	1	0	A	0	0	0	0	0	0	0	0	0	15	0	0	0	0	0	0	0	9	0	Moderately sick	Moderately/Very sick	0			11.4/32.9		0		1 (Exlap and bladder repair)
TEST	PRO	F	3	2	0	A	0	0	0	0	0	0	0	0	0	8	0	0	0	0	0	0	0	9	0	Mildly sick	Mildly sick	0	13.5/1		8.5/24.1		0		1 (Wound explor)
TEST	PRO	F	14	1	0	A	0	0	0	0	0	0	0	0	0	7	0	0	0	0	0	0	0	9	0	Mildly sick	Mildly sick	0			9.4/27.1		0		1 (C section)
TEST	PRO	F	10	4	0	A	0	0	1	0	0	0	0	0	0	9	0	0	0	0	0	0	0	9	0	Mildly sick	Mildly sick	0	13.5/1		7.9/25.1		0		0
TEST	PRO	F	4	2	1	A	0	0	0	0	0	0	0	0	0	26	0	0	0	0	0	0	0	9	0	Very sick	Moderately/Very sick	0	16/1.3		11.8/34.3		0		3 (Shoulder explor, I&D, ORIF radius)
TEST	PRO	M	10	2	0	A	0	0	1	0	0	0	0	0	0	7	0	0	0	0	0	0	0	9	0	Mildly sick	Mildly sick	0			10/31.2		0		1 (Repair b/l CIA aneurysm with graft)
TEST	PRO	F	2	1	0	A	0	0	0	0	0	0	0	0	0	20	0	0	0	0	0	0	0	9	0	Moderately sick	Moderately/Very sick	0			8.2/25.5		0		1 (L ax-brach bypass, nerve repair)
TEST	PRO	F	18	3	0	A	0	0	0	0	0	1	0	0	0	16	0	0	0	0	0	0	0	9	0	Moderately sick	Moderately/Very sick	0	16.1/1.3		12.6/37.2		0		1 (IMN tibia)
TEST	PRO	M	12	12	10	D	0	0	0	0	0	1	0	0	1	14	2	0	2	1	1	0	1	1	1	Mildly sick	Mildly sick	1	12.6/0.9		14.7/42.9		0		1 (Exlap with modified graham patch)
TEST	PRO	F	45	31	31	D	0	0	0	0	0	1	0	0	1	13	3	4	7	1	1	1	1	1	1	Mildly sick	Mildly sick	1	13.2/1		9.6/29.7		0		3 (SMA bypass, Exlap, Trach)
TEST	PRO	M	9	1	0	A	0	0	0	0	0	0	0	0	0	5	0	0	0	0	0	0	0	9	0	Mildly sick	Mildly sick	0	13.9/1		15.5/45.1		0		1 (VHR)
TEST	PRO	F	3	1	0	A	0	0	0	0	0	0	0	0	0	4	0	0	0	0	0	0	0	9	0	Mildly sick	Mildly sick	0			7.2/27.8		0		0
TEST	PRO	F	1	1	1	A	0	0	0	0	0	0	0	0	0	21	0	0	0	0	0	0	0	9	0	Moderately sick	Moderately/Very sick	0	12.9/0.9		11.3/33.9		0		0
TEST	PRO	F	27	1	14	A	0	0	0	0	0	0	0	0	1	26	0	0	0	0	0	0	0	9	0	Very sick	Moderately/Very sick	1	15.4/1.2		9.1/28.2		0		1 (Vena cavagram, angioplasty, SVC stent, LUE fistulogram)
TEST	PRO	F	12	1	0	A	0	0	1	0	0	0	0	0	0	13	0	0	0	0	0	0	0	9	0	Mildly sick	Mildly sick	0	14/1.1		10.2/32.9		0		0
TEST	PRO	M	6	3	0	A	0	0	0	0	0	0	0	0	0	7	0	0	0	0	0	0	0	9	0	Mildly sick	Mildly sick	0	16.6/1.3		14.3/44.2		0		1 (L THA revision)
TEST	PRO	M	1	1	0	A	0	0	0	0	0	0	0	0	0	2	0	0	0	0	0	0	0	9	0	Mildly sick	Mildly sick	0	13.1/1		12.5/36.3		0		0
TEST	PRO	F	10	10	11	A	0	0	1	0	0	0	0	0	1	22	4	2	6	0	1	1	1	9	0	Moderately sick	Moderately/Very sick	1	17.3/1.4		7.8/23.2		1		3 (Thoracotomy c wedge resection x2 and rib plating, ORIF pelvis, trach/PEG/IVCf)
TEST	PRO	F	32	32	29	A	0	0	1	0	0	1	0	0	0	24	3	0	3	0	1	0	1	9	0	Moderately sick	Moderately/Very sick	1	15.8/1.2		8/25.3		0		1 (Closure of gastric perforation)
TEST	PRO	F	4	2	0	A	0	0	0	0	0	0	0	0	0	10	0	0	0	0	0	0	0	9	0	Mildly sick	Mildly sick	0	23.8/2.1		10.6/33.4		0		0
TEST	PRO	F	2	1	0	A	0	0	0	0	0	0	0	0	0	18	0	0	0	0	0	0	0	9	0	Moderately sick	Moderately/Very sick	0	14.5/1.1		11/33.0		0		1 (R brach-basilic AVF)
TEST	PRO	F	3	2	0	A	0	0	0	0	0	0	0	0	0	2	0	0	0	0	0	0	0	9	0	Mildly sick	Mildly sick	0			11.1/32.9		0		0
TEST	PRO	M	9	4	4	A	0	0	0	0	0	0	0	0	1	10	0	0	0	0	0	0	0	9	0	Mildly sick	Mildly sick	1	13.6/1		15.1/44.9		0		1 (ORIF mandible, Trach/PEG)
TEST	PRO	F	22	18	0	A	0	0	0	0	0	0	0	0	0	8	1	0	1	0	1	0	1	9	0	Mildly sick	Mildly sick	0	19/1.6		9.6/28.3		0		3 (Exlap nephrectomy hepatic segmentectomy repair vena cava, redo lap cholecystectomy closure, trach/PEG)
TEST	PRO	F	6	1	0	A	0	0	0	0	0	0	1	0	0	21	0	0	0	0	0	0	0	9	0	Moderately sick	Moderately/Very sick	0	16.1/1.3		10.1/32.6		0		1 (Removal of infected AVF)
TEST	PRO	F	11	5	0	A	0	0	0	0	0	0	0	0	0	15	0	0	0	0	0	0	0	9	0	Moderately sick	Moderately/Very sick	0	26.7/2.4		9.9/31.2		0		1 (Exlap SBR LOA)
TEST	PRO	M	5	2	0	A	0	0	0	0	0	0	0	0	0	7	0	0	0	0	0	0	0	9	0	Mildly sick	Mildly sick	0	13.5/1		13/39.9		0		0
TEST	PRO	M	13	9	0	A	0	0	0	0	0	0	0	0	0	16	2	0	2	0	1	0	1	9	0	Moderately sick	Moderately/Very sick	0	14/1.1		8.7/25.2		0		2 (ORIF femur, ORIF tibia)
TEST	PRO	M	1	1	1	A	0	0	0	0	0	0	0	0	1	13	0	0	0	0	0	0	0	9	0	Mildly sick	Mildly sick	0	13.3/1		14.9/43.6		0		0
TEST	PRO	F	7	5	2	A	0	0	0	0	0	0	0	0	0	11	1	0	1	0	1	0	1	9	0	Mildly sick	Mildly sick	0	14.4/1.1		7.5/22.2		0		2 (c-section exlap splenectomy femur IMN, ORIF ankle)
TEST	PRO	M	4	2	0	A	0	0	0	1	0	0	0	0	0	7	0	0	0	0	0	0	0	9	0	Mildly sick	Mildly sick	0	14.3/1.1		11.4/33.8		0		0
TEST	PRO	M	5	5	6	C	0	0	0	0	0	0	0	0	0	32	12	10	22	1	1	1	1	0	0	Very sick	Moderately/Very sick	1	26/2.3		8.3/25.5		1		1 (Craniectomy)
TEST	PRO	M	31	23	18	A	0	0	1	1	0	1	0	0	1	19	1	0	1	0	1	0	1	9	0	Moderately sick	Moderately/Very sick	1	16.6/1.3		6.1/20.3		0		0
TEST	PRO	M	8	6	0	A	0	0	0	0	0	0	0	0	0	6	2	0	2	0	1	0	1	9	0	Mildly sick	Mildly sick	0	15.1/1.2		10.9/32.1		0		1 (ORIF femur)
TEST	PRO	M	6	1	0	A	0	0	0	0	0	0	0	0	0	2	0	0	0	0	0	0	0	9	0	Mildly sick	Mildly sick	0	13/1		14.5/43		0		1 (Duodenostomy c Graham patch)
TEST	PRO	M	2	1	0	A	0	0	0	0	0	0	0	0	0	8	0	0	0	0	0	0	0	9	0	Mildly sick	Mildly sick	0	18.8/1.5		10.7/32.1		0		0
TEST	PRO	M	3	2	0	A	0	0	0	0	0	0	0	0	0	4	0	0	0	0	0	0	0	9	0	Mildly sick	Mildly sick	0	15.7/1.2		8.8/26.1		0		0
TEST	PRO	M	3	2	0	A	0	0	0	0	0	0	0	0	0	5	0	0	0	0	0	0	0	9	0	Mildly sick	Mildly sick	0	14.3/1.1		13.2/43		0		1 (R CEA)
TEST	PRO	M	10	5	0	A	0	0	0	0	0	0	0	0	0	6	0	2	2	0	1	1	0	9	0	Mildly sick	Mildly sick	0	23.7/2.1		10.8/32.7		0		0
TEST	PRO	F	8	4	0	A	0	0	0	0	0	0	0	0	0	14	3	0	3	0	1	0	1	9	0	Mildly sick	Mildly sick	0	14/1.1		8.3/25		0		1 (Femur IMN)
TEST	PRO	M	5	5	0	D	0	0	0	0	0	0	0	0	0	21	0	0	0	1	0	0	0	0	0	Moderately sick	Moderately/Very sick	0	16.2/1.3		7.8/21.7		0		2 (neck debridment facial repair debridement of b/l UEs, R forearm amp debridement LUE)
TEST	PRO	F	8	2	0	A	0	0	0	0	0	0	0	0	0	30	0	0	0	0	0	0	0	9	0	Very sick	Moderately/Very sick	0	15.2/1.2		8.8/27.2		0		1 (Exlap SBR and repair obturator hernia)
TEST	PRO	M	3	1	0	A	0	0	0	0	0	0	0	0	0	7	0	0	0	0	0	0	0	9	0	Mildly sick	Mildly sick	0	12.8/0.9		14.6/46.2		0		1 (L THA)
TEST	PRO	F	33	21	0	A	0	0	1	0	1	1	0	0	1	18	1	0	1	0	1	0	1	9	0	Moderately sick	Moderately/Very sick	0	13.9/1		12.5/40.5		0		3 (ORIF femur, ORIF humerus, trach)
TEST	PRO	M	5	2	1	A	0	0	0	0	0	0	0	0	0	8	0	0	0	0	0	0	0	9	0	Mildly sick	Mildly sick	0			13/38.5		0		0
TEST	PRO	M	4	3	0	A	0	0	0	0	0	0	0	0	0	9	0	0	0	0	0	0	0	9	0	Mildly sick	Mildly sick	0	14.5/1.1		11.4/35.4		0		0
TEST	PRO	M	8	1	0	A	0	0	0	0	0	1	0	1	0	13	3	0	3	0	1	0	1	9	0	Mildly sick	Mildly sick	0	18.9/1.6		5.2/16.1		1		2 (Guillotine BKA, Completion BKA)
TEST	PRO	F	15	7	0	A	0	0	0	0	0	0	0	0	0	8	0	0	0	0	0	0	0	9	0	Mildly sick	Mildly sick	0	15.2/1.2		13/39.1		0		2 (Open appy/Revision of VP shunt)
TEST	PRO	M	30	27	17	A	1	0	0	0	0	0	0	0	1	18	6	5	11	0	1	1	1	9	0	Moderately sick	Moderately/Very sick	1	16.5/1.3		7.4/21.6		0		2 (Open TAA, trach)
TEST	PRO	F	21	3	3	A	0	0	0	0	0	0	0	0	0	17	2	0	2	0	1	0	1	9	0	Moderately sick	Moderately/Very sick	1	17.3/1.4		7.6/21.8		0		3 (C6-7 fusion I&D tibia, I&D STSG, dressing change)
TEST	PRO	F	6	1	0	A	0	0	0	0	0	0	0	0	0	7	0	0	0	0	0	0	0	9	0	Mildly sick	Mildly sick	0			12.4/36.5		0		1 (Colectomy c pelvic anastomosis)
TEST	PRO	F	19	4	0	A	1	0	0	0	0	0	0	0	0	2	0	0	0	0	0	0	0	9	0	Mildly sick	Mildly sick	0	13/1		9.7/28.9		0		1 (R ax to profunda and SFA bypass)
TEST	PRO	M	4	2	3	D	0	0	0	0	0	1	0	1	1	37	0	0	0	1	0	0	0	1	1	Very sick	Moderately/Very sick	1	25.2/2.3		7.2/22.7		0		2 (Debridement, debridement)
TEST	PRO	M	13	1	1	A	0	0	0	0	0	0	1	0	0	12	0	0	0	0	0	0	0	9	0	Mildly sick	Mildly sick	0	17.4/1.4		10.7/33.6		0		1 (exlap splenectomy gastrorrhaphy sigmoid colostomy)
TEST	PRO	M	1	1	0	A	0	0	0	0	0	0	0	0	0	5	0	0	0	0	0	0	0	9	0	Mildly sick	Mildly sick	0	15.5/1.2		15.3/46		0		0
TEST	PRO	M	6	1	1	A	0	0	0	0	0	0	0	0	0	10	0	0	0	0	0	0	0	9	0	Mildly sick	Mildly sick	0	17.8/1.4		8.3/23.8		0		1 (R thoracotomy chest tube exlap)
TEST	PRO	M	8	2	0	A	0	0	0	0	0	0	0	0	0	13	0	0	0	0	0	0	0	9	0	Mildly sick	Mildly sick	0			10.5/29.7		0		1 (trach/closure of cric)
TEST	PRO	M	2	1	0	A	0	0	0	0	0	0	0	0	0	15	0	0	0	0	0	0	0	9	0	Moderately sick	Moderately/Very sick	0			7.3/22.2		0		0
TEST	PRO	F	15	2	2	A	0	0	0	0	0	0	0	0	0	22	0	0	0	0	0	0	0	9	0	Moderately sick	Moderately/Very sick	0	14.8/1.1		8.9/27.6		0		1 (Diverting loop colostomy)
TEST	PRO	M	4	2	0	A	0	0	0	0	0	0	0	0	0	11	0	0	0	0	0	0	0	9	0	Mildly sick	Mildly sick	0			11.1/33.6		0		1 (ORIF femur)
TEST	PRO	M	4	1	0	A	0	0	0	0	0	0	0	0	0	5	0	0	0	0	0	0	0	9	0	Mildly sick	Mildly sick	0	16.7/1.3		9.2/28.5		0		1 (IMN femur)
TEST	PRO	M	10	7	0	A	0	0	0	0	0	0	0	0	0	6	0	0	0	0	0	0	0	9	0	Mildly sick	Mildly sick	0	14.4/1.1		9/27.5		0		1 (Thrombectomy and jump bypass)
TEST	PRO	F	6	2	0	A	0	0	0	0	0	0	0	0	0	9	0	0	0	0	0	0	0	9	0	Mildly sick	Mildly sick	0	17.3/1.4		9.7/29.9		0		1 (L THA)
TEST	PRO	M	3	1	0	A	0	0	0	0	0	0	0	0	0	9	0	0	0	0	0	0	0	9	0	Mildly sick	Mildly sick	0			12.2/36.4		0		1 (Exlap and splenectomy)
TEST	PRO	M	32	12	16	A	0	0	0	0	0	0	0	0	1	13	1	0	1	0	1	0	1	9	0	Mildly sick	Mildly sick	1	15/1.2		13/37.9		0		2 (Trach/PEG, ORIF femur)
TEST	PRO	F	3	2	0	A	0	0	0	0	0	0	0	0	0	9	0	0	0	0	0	0	0	9	0	Mildly sick	Mildly sick	0	14.1/1.1		11.9/34.4		0		0
TEST	PRO	M	12	2	0	A	0	0	0	0	0	0	0	0	0	10	0	0	0	0	0	0	0	9	0	Mildly sick	Mildly sick	0	14.5	1.1	11.5	35.9	0		2 (IVCf,IMN femur, ORIF tibia)
TEST	PRO	F	11	11	0	D	0	0	0	0	0	0	0	1	1	13	11	4	15	1	1	1	1	0	0	Mildly sick	Mildly sick	0	17	1.4	7.6	22.6	0		1 (IMN femur)
TEST	PRO	F	2	1	0	A	0	0	0	0	0	0	0	0	0	8	0	0	0	0	0	0	0	9	0	Mildly sick	Mildly sick	0	13.2	1	11.1	35.6	0		0
TEST	PRO	M	44	1	0	A	0	0	0	0	0	0	1	0	0	2	0	0	0	0	0	0	0	9	0	Mildly sick	Mildly sick	0	13	1	12.2	38.4	0		5 (aortogram, RLE bypass, R groin debridement, R groin debridement, rectus flap)
TEST	PRO	F	2	1	0	A	0	0	0	0	0	0	0	0	0	3	0	0	0	0	0	0	0	9	0	Mildly sick	Mildly sick	0	13.9	1	11.3	32.4	0		0
TEST	PRO	M	8	8	0	A	1	0	0	0	0	0	0	0	0	7	0	0	0	0	0	0	0	9	0	Mildly sick	Mildly sick	0	15.6	1.2	11	31.9	0		0
TEST	PRO	M	19	17	20	A	0	0	0	0	0	1	0	0	1	12	0	0	0	0	0	0	0	9	0	Mildly sick	Mildly sick	1	17	1.4	8.5	26.9	0		1 (Trach)
TEST	PRO	M	6	6	7	D	0	0	0	0	0	1	0	0	1	27	0	0	0	1	0	0	0	1	1	Very sick	Moderately/Very sick	1	18	1.5	11.9	37.1	0		0
TEST	PRO	M	17	2	0	D	0	1	0	0	1	0	0	0	1	24	0	0	0	1	0	0	0	0	0	Moderately sick	Moderately/Very sick	1	18.9	1.6	6.8	19.9	0		0
TEST	PRO	M	4	1	0	A	0	0	0	0	0	0	0	0	0	10	0	0	0	0	0	0	0	9	0	Mildly sick	Mildly sick	0	13.2	1	10.6	32.4	0		1 (L THA revision)
TEST	PRO	F	7	1	0	A	0	0	0	0	0	0	0	0	0	8	0	0	0	0	0	0	0	9	0	Mildly sick	Mildly sick	0	13.2	1	13	37.5	0		1 (R iliofem EA and stents)
TEST	PRO	F	11	8	6	A	0	0	0	0	0	0	0	0	1	11	6	0	6	0	1	0	1	9	0	Mildly sick	Mildly sick	1	17	1.4	7.2	22.1	1		3 (I&D ORIF tib/fib ORIF femur, ORIF tib, IVCf)
TEST	PRO	M	6	1	0	A	0	0	0	0	0	0	0	0	0	17	0	0	0	0	0	0	0	9	0	Moderately sick	Moderately/Very sick	0	18.2	1.5	7.7	22.2	0		1 (RLE bypass)
TEST	PRO	M	4	3	0	A	0	0	0	0	0	0	0	0	0	9	0	0	0	0	0	0	0	9	0	Mildly sick	Mildly sick	0	16	1.3	9.3	28.3	0		0
TEST	PRO	M	12	6	0	A	0	0	1	0	0	0	0	0	0	17	0	0	0	0	0	0	0	9	0	Moderately sick	Moderately/Very sick	0	16	1.3	10.2	31.3	0		1 (SMA EA, Aorta to SMA bypass)
TEST	PRO	M	1	1	0	A	0	0	0	0	0	0	0	0	0	4	0	0	0	0	0	0	0	9	0	Mildly sick	Mildly sick	0	13.2	1	16.5	46.7	0		0
TEST	PRO	F	11	3	0	A	0	0	0	0	0	0	0	0	0	14	1	0	1	0	1	0	1	9	0	Mildly sick	Mildly sick	0	14.1	1.1	7.7	24.7	1		2 (ORIF tibia, Perc fixation foot)
TEST	PRO	F	14	13	0	A	0	0	0	0	0	0	0	0	1	9	2	0	2	0	1	0	1	9	0	Mildly sick	Mildly sick	0	15	1.2	7.3	21.9	0		3 (ORIF femur, rib plating, trach/PEG)
TEST	PRO	M	8	1	0	A	1	0	0	0	0	0	0	0	0	10	0	0	0	0	0	0	0	9	0	Mildly sick	Mildly sick	0	15.6	1.2	9.2	28.1	0		1 (R knee hematoma evac)
TEST	PRO	M	1	1	0	A	0	0	0	0	0	0	0	0	0	7	0	0	0	0	0	0	0	9	0	Mildly sick	Mildly sick	0	13.9	1	13.1	39.5	0		0
TEST	PRO	M	18	16	0	A	0	0	0	0	0	1	0	0	1	20	5	0	5	0	1	0	1	9	0	Moderately sick	Moderately/Very sick	0	13.7	1	10.5	32	0		1 (IMN femur/tib)
TEST	PRO	F	1	1	0	A	0	0	0	0	0	0	0	0	0	0	0	0	0	0	0	0	0	9	0	Mildly sick	Mildly sick	0			12.6	37.4	0		0
TEST	PRO	M	23	13	0	A	0	0	0	0	0	1	0	0	1	20	4	0	4	0	1	0	1	9	0	Moderately sick	Moderately/Very sick	0	14.2	1.1	11.5	35.8	0		1 (Exlap LOA VHR)
TEST	PRO	F	9	7	6	A	0	0	0	0	0	1	0	1	1	18	0	0	0	0	0	0	0	9	0	Moderately sick	Moderately/Very sick	1	18.4	1.5	11.1	35.6	0		1 (Ex lap R hemicolectomy)
TEST	PRO	F	12	9	0	A	0	1	0	0	0	0	0	0	0	14	0	0	0	0	0	0	0	9	0	Mildly sick	Mildly sick	0	16.7	1.3	8.2	24.5	0		1 (Ex laparoscopy washout and removal of hematoma)
TEST	PRO	M	30	30	0	A	0	0	0	0	0	0	1	0	1	24	0	0	0	0	0	0	0	9	0	Moderately sick	Moderately/Very sick	0	17.4	1.4	12.1	35.3	0		5 (Exlap SBR primary repair CI vein, redo lap colectomy SBR, trach/PEG, redo lap debridement of fascia, abd washout myocutaneous flap)
TEST	PRO	M	18	14	12	A	0	0	0	0	0	0	0	0	1	14	1	0	1	0	1	0	1	9	0	Mildly sick	Mildly sick	1	17.1	1.4	9.9	30	0		2 (ORIF humerus, trach)
TEST	PRO	M	26	23	16	A	0	0	0	0	0	0	0	0	1	12	0	0	0	0	0	0	0	9	0	Mildly sick	Mildly sick	1	13.9	1	11.2	32.9	0		1 (Rib plating, trach/PEG)
TEST	PRO	F	9	2	0	A	0	0	0	0	0	0	0	0	0	5	0	0	0	0	0	0	0	9	0	Mildly sick	Mildly sick	0	13.2	1	13.2	40.7	0		1 (ORIF face)
TEST	PRO	F	47	44	6	A	0	1	0	0	0	1	0	0	1	20	6	5	11	0	1	1	1	9	0	Moderately sick	Moderately/Very sick	1	17.6	1.4	8.4	35.1	1		4 (Facial repair, femur IMN trach/PEG, ORIF tib/fib, I&D cheek)
TEST	PRO	M	3	2	0	A	0	0	0	0	0	0	0	0	0	6	0	0	0	0	0	0	1	9	0	Mildly sick	Mildly sick	0			11.7	33.6	0		1 (ORIF patella)
TEST	PRO	M	7	2	0	A	0	0	0	0	0	0	0	0	0	15	0	0	0	0	0	0	0	9	0	Moderately sick	Moderately/Very sick	0			9.2	27.7	0		4 (I&D leg, I&D ORIF femur, closed tx talus fx, IVCf)
TEST	PRO	M	3	1	0	A	0	0	0	0	0	0	0	0	0	11	0	0	0	0	0	0	0	9	0	Mildly sick	Mildly sick	0	13.7	1	11.3	32.1	0		0
TEST	PRO	M	44	9	18	A	0	0	0	0	0	0	0	0	1	16	0	0	0	0	0	0	0	9	0	Moderately sick	Moderately/Very sick	1	15.3	1.2	10.5	29.8	0		1 (Trach/PEG)
TEST	PRO	F	7	2	0	A	0	0	0	0	0	0	0	0	0	7	0	0	0	0	0	0	0	9	0	Mildly sick	Mildly sick	0	13.4	1	12.7	39.8	0		1 (Exlap and hartmann's)
TEST	PRO	M	9	5	3	A	0	0	0	0	0	1	0	0	1	23	0	0	0	0	0	0	0	9	0	Moderately sick	Moderately/Very sick	0	17.9	1.4	10.1	31.6	0		1 (Exlap, colectomy)
TEST	PRO	F	2	1	0	A	0	0	0	0	0	0	0	0	0	7	0	0	0	0	0	0	0	9	0	Mildly sick	Mildly sick	0	14.4	1.1	9.9	31.5	0		0
TEST	PRO	M	2	1	0	A	0	0	0	0	0	0	0	0	1	15	0	0	0	0	0	0	0	9	0	Moderately sick	Moderately/Very sick	0	14.2	1.1	11.1	33.1	0		0
TEST	PRO	M	2	1	0	A	0	0	0	0	0	0	0	0	0	2	0	0	0	0	0	0	0	9	0	Mildly sick	Mildly sick	0			12	35.7	0		1 (ORIF patella)
TEST	PRO	F	44	35	23	D	0	0	0	0	0	1	0	0	1	28	19	25	44	1	1	1	1	1	1	Very sick	Moderately/Very sick	1	14.8	1.1	10.8	32.6	0		6 (Exlap SBR, redo lap colectomy, abd closure, trach, redo lap debridement, washout, mesh placement)
TEST	PRO	F	14	1	0	A	0	0	1	0	0	0	0	0	0	6	0	0	0	0	0	0	0	9	0	Mildly sick	Mildly sick	0	13.3	1	10.3	31.6	0		1 (Subtotal colectomy)
TEST	PRO	M	4	1	0	A	0	0	0	0	0	0	0	0	0	13	0	0	0	0	0	0	0	9	0	Mildly sick	Mildly sick	0	16.1	1.3	7.2	23.3	0		1 (LUE fistulogram, angioplasty, open revision of AVF)
TEST	PRO	F	10	1	1	A	0	0	0	0	0	0	0	0	0	16	1	0	1	0	1	0	1	9	0	Moderately sick	Moderately/Very sick	0	14.4	1.1	6.6	21.3	0		3 (I&D, I&D ORIF femur, ORIF acetab)
TEST	PRO	M	10	2	0	A	0	0	0	0	0	0	0	0	0	14	2	0	2	0	1	0	1	9	0	Mildly sick	Mildly sick	0			8.3	25.7	0		1 (Revision of R acetab component)
TEST	PRO	M	5	2	2	A	0	0	0	0	0	0	0	0	0	15	0	0	0	0	0	0	0	9	0	Moderately sick	Moderately/Very sick	0	14.5	1.1	14.4	43	0		1 (I&D)
TEST	PRO	M	3	1	0	A	0	0	0	0	0	0	0	0	0	12	0	0	0	0	0	0	0	9	0	Mildly sick	Mildly sick	0			9	27	0		0
TEST	PRO	M	3	3	0	A	0	0	0	0	0	0	0	0	0	11	0	0	0	0	0	0	0	9	0	Mildly sick	Mildly sick	0	15.4	1.2	12.2	38.9	0		2 (Arteriogram/brach-ax PTFE, fistulogram/stent/thrombectomy)
TEST	PRO	M	9	2	0	A	0	0	0	0	0	0	0	0	0	5	0	0	0	0	0	0	0	9	0	Mildly sick	Mildly sick	0	14	1.1	14	44.3	0		2 (Angiogram, LLE bypass)
TEST	PRO	M	3	1	0	A	0	0	0	0	0	0	0	0	0	5	0	0	0	0	0	0	0	9	0	Mildly sick	Mildly sick	0			12.9	37.8	0		1 (L CEA)
TEST	PRO	M	1	1	0	A	0	0	0	0	0	0	0	0	0	7	0	0	0	0	0	0	0	9	0	Mildly sick	Mildly sick	0	14.3	1.1	13	39.8	0		1 (R CEA)
TEST	PRO	F	11	1	0	A	0	0	0	0	0	0	0	0	0	8	0	0	0	0	0	0	0	9	0	Mildly sick	Mildly sick	0	15	1.2	12.1	38.9	0		1 (Exlap, SBR, VHR)
TEST	PRO	F	5	1	0	A	1	0	0	0	0	0	0	0	0	11	3	2	5	0	1	1	1	9	0	Mildly sick	Mildly sick	0	15.6	1.2	8.9	27	0		2 (VHR, hematoma evac)
TEST	PRO	F	20	14	10	A	0	0	0	0	0	1	0	0	1	16	14	15	39	0	1	1	1	9	0	Moderately sick	Moderately/Very sick	1	23.7	2.1	8.7	26.1	1		4 (Exlap diaphragm repair liver packing, redo lap R hepatectomy partial RML resection, trach, Closure chest defect)
TEST	PRO	M	10	3	0	A	0	0	0	0	0	1	0	0	0	20	0	0	0	0	0	0	0	9	0	Moderately sick	Moderately/Very sick	0	15.4	1.2	8.9	29.1	0		1 (Access revision c thrombectomy)
TEST	PRO	F	8	4	1	A	0	0	0	0	0	0	0	0	0	5	0	0	0	0	0	0	0	9	0	Mildly sick	Mildly sick	0			11	32.6	0		1 (Exlap, colostomy takedown, colectomy)
TEST	PRO	F	9	1	0	A	0	0	0	0	0	0	0	0	0	7	0	0	0	0	0	0	0	9	0	Mildly sick	Mildly sick	0	13.5	1	12.8	40.2	0		1 (bursectomy and hardware removal)
TEST	PRO	F	6	1	0	A	0	0	0	0	0	0	0	0	0	22	0	0	0	0	0	0	0	9	0	Moderately sick	Moderately/Very sick	0			15.1	45.9	0		1 (I&D, tibiotalar fusion, ORIF ankle, tissue flap)
TEST	PRO	M	2	2	0	A	0	0	0	0	0	0	0	0	0	15	0	0	0	0	0	0	0	9	0	Moderately sick	Moderately/Very sick	0			10.3	29.6	0		0
TEST	PRO	M	6	2	0	A	0	0	0	0	0	0	0	0	0	16	1	0	1	0	1	0	1	9	0	Moderately sick	Moderately/Very sick	0	15.3	1.2	10.8	33.5	0		1 (L IMN)
TEST	PRO	M	1	1	0	A	0	0	0	0	0	0	0	0	0	6	0	0	0	0	0	0	0	9	0	Mildly sick	Mildly sick	0			13	38.3	0		1 (EVAR)
TEST	PRO	M	35	10	0	A	0	0	0	0	0	1	0	0	1	25	0	0	0	0	0	0	0	9	0	Very sick	Moderately/Very sick	0	50	5.5	12.1	37.1	0		1 (Exlap SBR LOA)
TEST	PRO	F	5	3	0	A	0	0	0	0	0	0	0	0	0	7	0	0	0	0	0	0	0	9	0	Mildly sick	Mildly sick	0	15.7	1.2	11.4	34.6	0		1 (Repair SMA pseudoaneurysm)
TEST	PRO	F	5	4	0	A	0	0	0	0	0	0	0	1	0	10	0	0	0	0	0	0	0	9	0	Mildly sick	Mildly sick	0	13.7	1	12.3	36.7	0		0
TEST	PRO	F	6	2	0	A	0	0	0	0	0	0	0	0	0	4	0	0	0	0	0	0	0	9	0	Mildly sick	Mildly sick	0	15.5	1.2	12.1	37.4	0		2 (I&D, debridement)
TEST	PRO	M	29	29	25	A	0	1	1	0	0	0	0	0	1	28	6	0	6	0	1	0	1	9	0	Very sick	Moderately/Very sick	1	18.8	1.5	11.1	33.4	0		6 (IVCf, ORIF pubic symphysis and acetab, ORIF acetab, trach/PEG, ORIF facial fxs, ORIF tibia)
TEST	PRO	F	9	9	2	D	0	0	0	0	0	1	0	0	1	25	0	6	6	1	0	1	1	1	1	Very sick	Moderately/Very sick	1	18	1.5	8	23.7	1		3 (Exlap subtotal colectomy esophagogastrectomy, redo lap partial gastrectomy splenectomy, distal esophagectomy with esophagogastrostomy)
TEST	PRO	F	8	4	0	A	0	0	0	0	0	0	0	0	0	18	0	0	0	0	0	0	0	9	0	Moderately sick	Moderately/Very sick	0	16.2	1.3	7.6	27.9	0		1 (I&D, excision of AVF and revision DRIL)
TEST	PRO	M	7	1	0	A	0	0	0	0	0	0	0	0	0	4	0	0	0	0	0	0	0	9	0	Mildly sick	Mildly sick	0	25.8	2.3	13.6	40.1	0		2 (Hepatic artery embo, lap chole)
TEST	PRO	M	9	4	0	D	1	0	0	0	0	0	0	0	0	19	2	0	2	1	1	0	1	1	1	Moderately sick	Moderately/Very sick	1	24.2	2.1	8.6	27.6	0		2 (Laparoscopy and ulcer repair, Exlap)
TEST	PRO	M	13	8	0	A	0	0	0	1	0	0	0	0	0	12	1	0	1	0	1	0	1	9	0	Mildly sick	Mildly sick	0	17.3	1.4	11.2	33.1	0		1 (Open repair of AAA)
TEST	PRO	M	3	2	0	A	0	0	0	0	0	0	0	0	0	16	0	0	0	0	0	0	0	9	0	Moderately sick	Moderately/Very sick	0	13.9	1	11.1	36.7	0		0
TEST	PRO	M	1	1	1	D	0	0	0	0	0	0	0	0	1	20	1	0	1	1	1	0	1	0	0	Moderately sick	Moderately/Very sick	1	24.1	2.1	9.9	31.5	1		1 (Ex Lap)
TEST	PRO	M	21	21	22	A	0	1	0	1	0	1	0	0	1	18	1	0	1	0	1	0	1	9	0	Moderately sick	Moderately/Very sick	1	17.8	1.4	10.5	30.5	0		3 (R ankle disartic, PEG/trach, BKA)
TEST	PRO	M	4	1	0	A	0	0	0	0	0	0	0	0	0	12	0	0	0	0	0	0	0	9	0	Mildly sick	Mildly sick	0	15	1.2	10.1	31.9	0		1 (Exlap splenectomy)
TEST	PRO	F	109	4	3	D	0	0	1	0	1	1	0	0	0	27	2	0	2	1	1	0	1	1	1	Very sick	Moderately/Very sick	1	15.1	1.2	8.3	24.5	0		10 (WLE &debridement, PEG colostomy debridement, debridement, debridement, debridement, debridement, debridement, debridement, allograft, STSG)
TEST	PRO	M	15	3	0	A	0	0	0	0	0	0	0	0	0	10	0	0	0	0	0	0	0	9	0	Mildly sick	Mildly sick	0	13.8	1	8.5	27.5	0		1 (L CEA)
TEST	PRO	M	6	4	0	A	0	0	0	0	0	0	0	0	0	26	2	0	2	0	1	0	1	9	0	Very sick	Moderately/Very sick	0	17.2	1.4	8.9	25.7	0		1 (ORIF malleolus and humerus)
TEST	PRO	M	7	5	2	A	0	0	0	0	0	0	0	0	0	10	4	2	6	0	1	1	1	9	0	Mildly sick	Mildly sick	0	17.4	1.4	9	26.2	0		1 (L hemipelvectomy)
TEST	PRO	F	22	16	17	D	0	0	0	0	0	1	0	0	0	22	0	0	0	1	0	0	0	1	1	Moderately sick	Moderately/Very sick	1	16.1	1.3	10.3	34.5	0		2 (Exlap LOA, PEG/trach)
TEST	PRO	M	9	9	0	D	0	0	0	0	0	0	0	0	0	16	0	0	0	1	0	0	0	0	0	Moderately sick	Moderately/Very sick	1	18.9	1.6	10.7	30.7	0		0
TEST	PRO	F	3	1	4	C	0	1	0	0	0	0	0	0	1	25	1	3	4	1	1	1	1	0	0	Very sick	Moderately/Very sick	1	22.6	2	7.2	21.8	1		0
TEST	PRO	F	12	2	0	A	0	0	0	0	0	0	0	0	0	8	1	0	1	0	1	0	1	9	0	Mildly sick	Mildly sick	0	13.1	1	9.7	29.1	0		1 (Revision R THA)
TEST	PRO	F	2	1	0	A	0	0	0	0	0	0	0	0	0	3	0	0	0	0	0	0	0	9	0	Mildly sick	Mildly sick	0			10.2	32.1	0		0
TEST	PRO	M	13	7	0	A	0	0	0	0	0	0	0	0	0	6	0	0	0	0	0	0	0	9	0	Mildly sick	Mildly sick	0	13.2	1	13	40.9	0		1 (TEVAR)
TEST	PRO	M	17	13	13	A	0	0	0	0	0	0	0	0	1	17	0	0	0	0	0	0	0	9	0	Moderately sick	Moderately/Very sick	1	19.8	1.7	9.4	29.8	0		3 (PEG, ORIF face, IVCf)
TEST	PRO	M	2	2	2	C	0	0	0	0	0	0	0	0	1	16	0	0	0	1	0	0	0	0	0	Moderately sick	Moderately/Very sick	1	13.6	1	13.9	40.7	0		0
TEST	PRO	M	2	2	0	A	0	0	0	0	0	0	0	0	0	10	0	0	0	0	0	0	0	9	0	Mildly sick	Mildly sick	0			13.6	41	0		0
TEST	PRO	F	6	2	0	A	0	0	0	0	0	0	0	0	0	6	0	0	0	0	0	0	0	9	0	Mildly sick	Mildly sick	0	14.6	1.1	10.9	33.5	0		1 (L THA)
TEST	PRO	M	13	13	0	D	0	0	0	0	0	0	0	0	1	17	1	0	1	1	1	0	1	1	1	Moderately sick	Moderately/Very sick	1	16.2	1.3	7.1	20.8	0		1
TEST	PRO	F	9	7	6	A	0	0	0	0	0	0	0	0	0	10	0	0	0	0	0	0	0	9	0	Mildly sick	Mildly sick	1	15	1.2	10.7	33.7	0		1
TEST	PRO	M	1	1	0	A	0	0	0	0	0	0	0	0	0	10	0	0	0	0	0	0	0	9	0	Mildly sick	Mildly sick	0			11.1	35.4	0		1
TEST	PRO	M	1	1	0	D	0	0	0	0	0	0	0	0	1	27	25	35	60	1	1	1	1	0	0	Very sick	Moderately/Very sick	1	55.9	6.3	6.7	20.7	1 (MTP)		1
TEST	PRO	F	14	1	0	A	0	0	0	0	0	0	0	0	0	9	0	0	0	0	0	0	0	9	0	Mildly sick	Mildly sick	0	17.6	1.4	9.8	30.6	0		1
TEST	PRO	M	8	5	0	A	0	0	0	0	1	0	0	0	0	25	0	0	0	0	0	0	0	9	0	Very sick	Moderately/Very sick	0	13.8	1	11.3	39.7	0		2
TEST	PRO	M	4	1	0	A	0	0	0	0	0	0	0	0	0	10	0	0	0	0	0	0	0	9	0	Mildly sick	Mildly sick	0			11.2	33.5	0		1
TEST	PRO	F	5	2	2	A	0	0	0	0	0	0	0	0	0	13	0	0	0	0	0	0	0	9	0	Mildly sick	Mildly sick	0	16.9	1.3	10.2	29.7	0		1
TEST	PRO	F	3	2	3	A	0	0	0	0	0	0	0	0	0	12	0	0	0	0	0	0	0	9	0	Mildly sick	Mildly sick	1	21.8	1.9	7.4	22	0		1
TEST	PRO	F	15	10	5	A	0	0	0	0	0	0	0	0	1	14	0	0	0	0	0	0	0	9	0	Mildly sick	Mildly sick	1	16.6	1.3	10.3	31.1	0		2
TEST	PRO	M	9	1	0	A	0	0	0	0	0	0	0	0	0	6	0	0	0	0	0	0	0	9	0	Mildly sick	Mildly sick	0	12.8	0.9	13.1	39.2	0		1
TEST	PRO	M	5	1	2	A	0	0	0	0	0	0	0	0	0	12	1	1	2	0	1	1	1	9	0	Mildly sick	Mildly sick	0	16.2	1.3	9	26.7	1		1
TEST	PRO	M	1	1	0	A	0	0	0	0	0	0	0	0	0	6	0	0	0	0	0	0	0	9	0	Mildly sick	Mildly sick	0	12.7	0.9	15.6	47.1	0		0
TEST	PRO	F	6	1	0	A	0	0	0	0	0	0	0	0	0	5	0	0	0	0	0	0	0	9	0	Mildly sick	Mildly sick	0	16.9	1.3	8	24.7	0		3
TEST	PRO	M	2	1	0	A	0	0	0	0	0	0	0	0	0	12	0	0	0	0	0	0	0	9	0	Mildly sick	Mildly sick	0	18.4	1.5	10.6	34.3	0		1
TEST	PRO	M	52	4	7	A	0	0	0	0	0	1	0	0	1	20	5	4	9	0	1	1	1	9	0	Moderately sick	Moderately/Very sick	1	19.1	1.6	8	23.6	1		6
TEST	PRO	M	21	2	0	A	0	0	0	0	0	0	0	0	0	8	0	0	0	0	0	0	0	9	0	Mildly sick	Mildly sick	0	20.8	1.8	13.9	42	0		2
TEST	PRO	M	11	2	0	A	0	0	0	0	0	0	0	0	0	11	0	0	0	0	0	0	0	9	0	Mildly sick	Mildly sick	0	18.5	1.5	9.4	29.5	0		1
TEST	PRO	M	7	1	0	A	0	0	0	0	0	0	0	0	0	9	0	0	0	0	0	0	0	9	0	Mildly sick	Mildly sick	0			11.7	33.7	0		1
TEST	PRO	M	7	2	0	A	0	0	0	0	0	0	0	0	0	8	0	0	0	0	0	0	0	9	0	Mildly sick	Mildly sick	0	13.4	1	12.6	36.5	0		1
TEST	PRO	M	1	1	0	A	0	0	0	0	0	0	0	0	0	13	0	0	0	0	0	0	0	9	0	Mildly sick	Mildly sick	0	15.4	1.2	9.7	28.7	0		1
TEST	PRO	F	9	1	2	A	0	0	0	0	0	0	0	0	0	13	0	0	0	0	0	0	0	9	0	Mildly sick	Mildly sick	0	16.9	1.3	7.6	22.9	0		0
TEST	PRO	M	7	3	0	A	0	0	0	0	0	0	0	0	0	20	0	0	0	0	0	0	0	9	0	Moderately sick	Moderately/Very sick	0	16.4	1.3	8	23.8	0		1
TEST	PRO	M	4	1	0	A	0	0	0	0	0	0	0	0	0	4	0	0	0	0	0	0	0	9	0	Mildly sick	Mildly sick	0	13.2	1	12.6	35.9	0		0
TEST	PRO	M	6	1	0	A	0	0	0	0	0	0	0	0	0	13	2	0	2	0	1	0	1	9	0	Mildly sick	Mildly sick	0	16.2	1.3	12	36.4	0		1
TEST	PRO	F	2	1	0	A	0	0	0	0	0	0	0	1	0	2	0	0	0	0	0	0	0	9	0	Mildly sick	Mildly sick	0	14.6	1.1	13.2	40.2	0		0
TEST	PRO	M	3	1	0	A	0	0	0	0	0	0	0	0	0	3	0	0	0	0	0	0	0	9	0	Mildly sick	Mildly sick	0	13.6	1	13.4	38.9	0		1
TEST	PRO	M	19	18	17	A	0	0	0	0	0	0	0	0	1	14	1	0	1	0	1	0	1	9	0	Mildly sick	Mildly sick	1	15.5	1.2	8.3	24.7	0		2
TEST	PRO	M	17	6	0	A	0	0	0	0	0	0	1	0	0	6	0	0	0	0	0	0	0	9	0	Mildly sick	Mildly sick	0	16.8	1.3	14.3	43.1	0		3
TEST	PRO	M	1	1	0	C	0	0	0	0	0	0	0	0	1	23	0	0	0	1	0	0	0	0	0	Moderately sick	Moderately/Very sick	1			12.7	38.8	0		0
TEST	PRO	M	30	16	12	A	0	0	0	0	0	1	0	0	1	14	3	0	3	0	1	0	1	9	0	Mildly sick	Mildly sick	1	15.4	1.2	10.7	33	0		1
TEST	PRO	F	13	1	2	A	0	0	0	0	0	1	0	0	0	13	0	0	0	0	0	0	0	9	0	Mildly sick	Mildly sick	0	24	2.1	10.5	33.1	0		2
TEST	PRO	M	3	1	0	A	0	0	0	0	0	0	0	0	0	4	0	0	0	0	0	0	0	9	0	Mildly sick	Mildly sick	0			12.2	38.2	0		0
TEST	PRO	F	31	14	7	A	0	0	0	0	0	0	0	0	1	10	2	0	2	0	1	0	1	9	0	Mildly sick	Mildly sick	1	14.1	1.1	8.7	28.1	0		1
TEST	PRO	M	4	1	0	A	0	0	0	0	0	0	0	0	0	6	0	0	0	0	0	0	0	9	0	Mildly sick	Mildly sick	0	14.3	1.1	9.5	28.7	0		1
TEST	PRO	F	53	34	32	A	0	0	0	0	0	0	0	0	1	25	0	0	0	0	0	0	0	9	0	Very sick	Moderately/Very sick	1	15.3	1.2	12.5	37.5	0		3
TEST	PRO	F	5	2	0	A	0	0	0	0	0	0	0	0	0	14	0	0	0	0	0	0	0	9	0	Mildly sick	Mildly sick	0	19.4	1.6	8.5	24.8	0		1
TEST	PRO	M	8	6	0	A	0	0	0	0	0	0	0	0	0	4	1	0	1	0	1	0	1	9	0	Mildly sick	Mildly sick	0	14.8	1.1	9.1	27	0		2
TEST	PRO	M	6	3	0	A	0	0	0	1	0	0	0	0	0	10	0	0	0	0	0	0	0	9	0	Mildly sick	Mildly sick	0	12.9	0.9	9.2	27.9	0		1
TEST	PRO	F	7	4	0	A	0	0	0	0	0	0	0	0	0	8	2	0	2	0	1	0	1	9	0	Mildly sick	Mildly sick	0	13.9	1	6.1	19.6	1		1
TEST	PRO	F	3	1	0	A	0	0	0	0	0	0	0	0	0	5	0	0	0	0	0	0	0	9	0	Mildly sick	Mildly sick	0	16.3	1.3	10.8	33.8	0		1
TEST	PRO	M	45	45	45	A	0	0	0	1	0	1	0	0	1	26	17	0	17	0	1	0	1	9	0	Very sick	Moderately/Very sick	1	15.3	1.2	9.1	26	0		3
TEST	PRO	M	53	37	32	A	0	0	0	0	0	0	0	0	1	22	3	4	7	0	1	1	1	9	0	Moderately sick	Moderately/Very sick	1	17.4	1.4	9.1	26.1	1		12
TEST	PRO	F	19	4	0	A	0	0	1	0	0	0	0	0	0	9	1	0	1	0	1	0	1	9	0	Mildly sick	Mildly sick	0	14	1.1	9.5	32.2	0		2
TEST	PRO	F	57	53	44	A	1	0	1	0	0	0	0	0	1	17	2	2	4	0	1	1	1	9	0	Moderately sick	Moderately/Very sick	1	17.1	1.4	12.8	37.8	0		2
TEST	PRO	M	27	11	2	A	0	0	0	0	0	1	0	0	1	27	0	0	0	0	0	0	0	9	0	Very sick	Moderately/Very sick	0	14.7	1.1	11.9	36.6	0		2
TEST	PRO	F	8	2	0	A	0	0	0	0	0	0	0	0	0	7	0	0	0	0	0	0	0	9	0	Mildly sick	Mildly sick	0	14.3	1.1	9.8	32.8	0		1
TEST	PRO	F	9	5	2	A	0	0	0	0	0	0	0	0	0	16	2	0	2	0	1	0	1	9	0	Moderately sick	Moderately/Very sick	0	13.5	1	11.3	34.3	0		1
TEST	PRO	M	13	3	0	A	0	0	0	1	0	0	0	0	0	13	2	0	2	0	1	0	1	9	0	Mildly sick	Mildly sick	0	13.7	1	9.6	27.9	0		1
TEST	PRO	M	14	13	6	A	0	0	0	0	0	0	0	0	1	28	0	2	2	0	1	1	0	9	0	Very sick	Moderately/Very sick	1	20.1	1.7	7.6	21.8	1		1
TEST	PRO	M	18	18	19	A	0	0	0	0	0	1	0	0	1	20	4	0	2	0	1	0	1	9	0	Moderately sick	Moderately/Very sick	1	22.1	1.9	8.4	25.2	0		2
TEST	PRO	M	24	14	11	D	0	0	0	0	0	0	0	0	1	22	0	0	0	1	0	0	0	0	0	Moderately sick	Moderately/Very sick	1	13.3	1	9.2	28.7	0		4
TEST	PRO	M	2	2	0	A	0	0	0	0	0	0	0	0	0	6	0	0	0	0	0	0	0	9	0	Mildly sick	Mildly sick	0	14.3	1.1	12.7	39.5	0		0
TEST	PRO	M	1	1	1	A	0	0	0	0	0	0	0	0	0	14	0	0	0	0	0	0	0	9	0	Mildly sick	Mildly sick	0	13.3	1	12.8	37.4	0		0
TEST	PRO	M	2	2	3	D	0	0	0	0	0	0	0	0	0	24	0	0	0	1	0	0	0	0	0	Moderately sick	Moderately/Very sick	1	16.4	1.3	7.8	24.5	0		1
TEST	PRO	F	4	2	0	A	1	0	0	0	0	0	0	0	0	11	0	0	0	0	0	0	0	9	0	Mildly sick	Mildly sick	0	17	1.4	11.1	31.3	0		1
TEST	PRO	F	8	2	2	A	0	0	0	0	0	0	0	0	0	7	0	0	0	0	0	0	0	9	0	Mildly sick	Mildly sick	0	14.2	1.1	10.7	32.4	0		1
TEST	PRO	F	8	3	2	A	0	0	0	0	0	0	0	0	0	13	0	0	0	0	0	0	0	9	0	Mildly sick	Mildly sick	0	13.2	1	10.4	30.5	0		2
TEST	PRO	F	10	9	9	A	0	1	1	0	0	0	0	0	0	16	0	0	0	0	0	0	0	9	0	Moderately sick	Moderately/Very sick	1	15.1	1.2	12.3	36.2	0		1
TEST	PRO	F	3	3	3	D	0	0	0	0	0	0	0	0	1	16	0	0	0	1	0	0	0	0	0	Moderately sick	Moderately/Very sick	1	14.8	1.1	10	29.7	0		0
TEST	PRO	F	21	21	21	A	0	0	0	0	0	0	0	0	1	22	5	32	37	0	1	1	1	9	0	Moderately sick	Moderately/Very sick	1	21.6	1.8	8	23.6	1 (MTP)		2
TEST	PRO	F	7	3	0	A	0	0	0	0	0	0	0	0	0	13	1	0	1	0	1	0	1	9	0	Mildly sick	Mildly sick	0			8.4	26.1	0		1
TEST	PRO	F	11	9	4	A	0	0	0	0	0	0	0	0	1	9	4	0	4	0	1	0	1	9	0	Mildly sick	Mildly sick	1	16.7	1.3	7	21	1		2
TEST	PRO	M	4	3	2	A	0	0	0	0	0	0	0	0	0	6	0	0	0	0	0	0	0	9	0	Mildly sick	Mildly sick	0	15.9	1.2	12.7	36.9	0		1
TEST	PRO	M	5	3	0	A	0	0	0	0	0	0	0	0	0	5	0	0	0	0	0	0	0	9	0	Mildly sick	Mildly sick	0			11.7	34.6	0		1
TEST	PRO	M	3	1	0	A	0	0	0	0	0	0	0	0	0	5	0	0	0	0	0	0	0	9	0	Mildly sick	Mildly sick	0			11.4	33	0		1
TEST	PRO	M	1	1	1	D	0	0	0	0	0	0	0	0	0	23	2	0	2	1	1	0	1	0	0	Moderately sick	Moderately/Very sick	1	17.3	1.4	10.6	30.9	1		0
TEST	PRO	M	8	8	3	A	0	0	0	0	0	0	0	0	1	18	3	0	3	0	1	0	1	9	0	Moderately sick	Moderately/Very sick	1	16.1	1.3	7.1	20.9	1		1
TEST	PRO	F	8	4	0	A	0	0	0	1	0	0	0	0	0	9	1	0	1	0	1	0	1	9	0	Mildly sick	Mildly sick	0	14.2	1.1	10	31.6	0		1
TEST	PRO	F	3	2	0	A	0	0	0	0	0	0	0	0	0	7	0	0	0	0	0	0	0	9	0	Mildly sick	Mildly sick	0			9.6	28.3	0		0
TEST	PRO	M	3	2	0	A	0	0	0	0	0	0	0	0	0	2	0	0	0	0	0	0	0	9	0	Mildly sick	Mildly sick	0	14.2	1.1	10.4	31.4	0		0
TEST	PRO	F	3	2	0	A	0	0	0	0	0	0	0	0	0	6	0	0	0	0	0	0	0	9	0	Mildly sick	Mildly sick	0			10.8	32.1	0		0
TEST	PRO	M	6	1	0	A	0	0	0	0	0	0	0	0	0	12	0	0	0	0	0	0	0	9	0	Mildly sick	Mildly sick	0	20.2	1.7	14.1	43.5	0		1
TEST	PRO	F	5	1	0	A	0	0	0	0	0	0	0	0	0	4	1	0	1	0	1	0	1	9	0	Mildly sick	Mildly sick	0	13.6	1	8	22.8	0		1
TEST	PRO	M	14	4	0	A	0	0	0	0	0	0	0	0	0	19	0	0	0	0	0	0	0	9	0	Moderately sick	Moderately/Very sick	0	14.6	1.1	11.6	34.5	0		2
TEST	PRO	F	6	1	1	A	0	0	0	0	0	0	0	0	1	17	0	0	0	0	0	0	0	9	0	Moderately sick	Moderately/Very sick	0	12.2	0.9	13.6	41.8	0		1
TEST	PRO	M	7	3	0	A	0	0	0	0	0	0	0	0	0	5	0	0	0	0	0	0	0	9	0	Mildly sick	Mildly sick	0	16.8	1.3	11.2	34	0		1
TEST	PRO	M	92	6	0	A	0	0	1	0	0	1	0	0	1	7	2	0	2	0	1	0	1	9	0	Mildly sick	Mildly sick	0	14.6	1.1	8.7	27.4	0		6
TEST	PRO	M	22	1	22	A	0	0	0	0	0	0	0	0	1	5	2	0	2	0	1	0	1	9	0	Mildly sick	Mildly sick	1					1		2
TEST	PRO	M	1	1	2	D	0	0	0	1	0	1	0	1	1	35	6	13	19	1	1	1	1	0	0	Very sick	Moderately/Very sick	1	17.3	1.4	4.8	16.2	1		1
TEST	PRO	F	15	8	3	A	0	0	0	0	0	0	0	0	0	20	1	0	1	0	1	0	1	9	0	Moderately sick	Moderately/Very sick	1	18.4	1.5	10.2	31.9	0		3
TEST	PRO	M	3	1	0	A	0	0	0	0	0	0	0	0	0	8	0	0	0	0	0	0	0	9	0	Mildly sick	Mildly sick	0			14.1	42.2	0		1
TEST	PRO	F	9	2	0	A	0	0	0	0	0	0	0	0	0	11	0	0	0	0	0	0	0	9	0	Mildly sick	Mildly sick	0	14.5	1.1	7	24.7	0		1
TEST	PRO	M	14	14	8	D	0	0	0	0	0	0	0	0	0	13	11	6	17	1	1	1	1	1	1	Mildly sick	Mildly sick	1	15.4	1.2	8.7	25.3	1		4
TEST	PRO	M	9	1	0	A	0	0	0	0	0	0	0	0	0	13	0	0	0	0	0	0	0	9	0	Mildly sick	Mildly sick	0	14.3	1.1	7	22.5	0		2
TEST	PRO	F	21	7	10	A	0	0	0	0	0	0	0	1	1	24	9	13	22	0	1	1	1	9	0	Moderately sick	Moderately/Very sick	1	13.9	1	8.5	26.3	0		2
TEST	PRO	F	25	13	16	A	0	0	0	0	0	0	0	0	1	20	12	6	18	0	1	1	1	9	0	Moderately sick	Moderately/Very sick	1	15	1.2	8.6	24.8	1		3
TEST	PRO	M	4	2	0	A	0	0	0	0	0	0	0	0	0	6	0	0	0	0	0	0	0	9	0	Mildly sick	Mildly sick	0	15.2	1.2	8.4	24.5	0		1
TEST	PRO	M	3	2	0	A	0	0	0	0	0	0	0	0	0	9	0	0	0	0	0	0	0	9	0	Mildly sick	Mildly sick	0	13.3	1	10.4	31.1	0		1
TEST	PRO	F	7	4	0	A	0	0	0	0	0	0	0	0	0	8	5	0	5	0	1	0	1	9	0	Mildly sick	Mildly sick	0	15.2	1.2	7.6	22.4	0		2
TEST	PRO	M	2	1	0	A	0	0	0	0	0	0	0	0	0	5	0	0	0	0	0	0	0	9	0	Mildly sick	Mildly sick	0	13.1	1	14.2	40.9	0		0
TEST	PRO	M	58	58	27	A	0	0	1	1	0	0	0	0	1	11	unk	0	unk	0	1	0	1	9	0	Mildly sick	Mildly sick	1	17.3	1.4	7.8	23.6	0		2
TEST	PRO	F	8	2	0	A	0	0	0	0	0	0	0	0	0	13	0	0	0	0	0	0	0	9	0	Mildly sick	Mildly sick	0	13.6	1	8.9	27.8	0		2
TEST	PRO	F	10	2	2	A	0	0	1	0	0	0	0	0	0	7	0	0	0	0	0	0	0	9	0	Mildly sick	Mildly sick	0	13.6	1	9.4	28.5	0		2
TEST	PRO	M	5	2	0	A	0	0	0	0	1	0	0	0	0	6	0	0	0	0	0	0	0	9	0	Mildly sick	Mildly sick	0	15.5	1.2	12.8	38.8	0		0
TEST	PRO	M	6	2	0	A	0	0	0	0	0	0	0	0	0	11	0	0	0	0	0	0	0	9	0	Mildly sick	Mildly sick	0	14.7	1.1	7.7	23.2	0		0
TEST	PRO	M	46	28	32	A	0	0	0	0	0	0	0	0	1	14	2	0	2	0	1	0	1	9	0	Mildly sick	Mildly sick	1	15.9	1.2	12.7	37.2	0		1
TEST	PRO	M	14	10	6	A	0	0	0	0	0	0	0	0	0	9	0	0	0	0	0	0	0	9	0	Mildly sick	Mildly sick	1	14.6	1.1	8.1	26.1	0		2
TEST	PRO	M	12	6	5	A	0	0	0	0	0	0	0	0	1	12	1	0	1	0	1	0	1	9	0	Mildly sick	Mildly sick	1	15.7	1.2	8.4	24.2	0		2
TEST	PRO	M	10	3	2	A	0	0	0	0	0	0	0	0	1	11	2	0	2	0	1	0	1	9	0	Mildly sick	Mildly sick	0	17.5	1.4	11.4	32	0		3
TEST	PRO	M	8	3	2	A	0	0	0	0	0	0	0	0	0	16	2	0	2	0	1	0	1	9	0	Moderately sick	Moderately/Very sick	0	16.6	1.3	10.1	29	0		1
TEST	PRO	M	7	1	0	A	0	0	0	0	0	0	0	0	0	9	0	0	0	0	0	0	0	9	0	Mildly sick	Mildly sick	0	12.2	0.9	14.2	43	0		1
TEST	PRO	F	1	1	2	D	0	0	0	0	0	0	0	0	0	25	0	0	0	1	0	0	0	0	0	Very sick	Moderately/Very sick	1	13.2	1	13	38.5	0		0
TEST	PRO	F	27	8	2	A	0	0	0	0	0	0	1	0	0	15	1	0	1	0	1	0	1	9	0	Moderately sick	Moderately/Very sick	0	15.6	1.2	10	29.1	0		6
TEST	PRO	F	3	2	0	A	0	0	0	0	0	0	0	0	0	4	0	0	0	0	0	0	0	9	0	Mildly sick	Mildly sick	0			11.1	31.7	0		1
TEST	PRO	F	2	1	0	A	0	0	0	0	0	0	0	0	0	7	0	0	0	0	0	0	0	9	0	Mildly sick	Mildly sick	0			11.6	34.8	0		0
TEST	PRO	F	6	4	0	D	0	0	0	0	0	0	0	0	1	16	0	0	0	1	0	0	0	1	1	Moderately sick	Moderately/Very sick	1	14.5	1.1	11.2	34.3	0		0
TEST	PRO	F	1	1	0	A	0	0	0	0	0	0	0	0	0	18	0	0	0	0	0	0	0	9	0	Moderately sick	Moderately/Very sick	0	13.9	1	8.5	24	0		0
TEST	PRO	M	4	1	0	A	0	0	0	0	0	0	0	0	0	5	0	0	0	0	0	0	0	9	0	Mildly sick	Mildly sick	0			11.7	34.2	0		1
TEST	PRO	M	26	1	0	A	0	0	0	0	0	0	0	0	0	9	0	0	0	0	0	0	0	9	0	Mildly sick	Mildly sick	0	17.9	1.4	9	27.2	0		7
TEST	PRO	F	4	1	0	A	0	0	0	0	0	0	0	0	0	9	2	0	2	0	1	0	1	9	0	Mildly sick	Mildly sick	0	14.5	1.1	7	21.1	1		0
TEST	PRO	F	14	4	1	A	0	0	0	0	0	0	0	0	0	9	0	0	0	0	0	0	0	9	0	Mildly sick	Mildly sick	0			9.8	28.5	0		2
TEST	PRO	F	4	1	0	A	0	0	0	0	0	0	0	0	0	5	0	0	0	0	0	0	0	9	0	Mildly sick	Mildly sick	0			8.6	26	0		1
TEST	PRO	M	10	9	8	A	0	0	0	0	0	1	0	1	1	24	1	3	1	0	1	1	1	9	0	Moderately sick	Moderately/Very sick	1	21.5	1.8	7.3	23.1	1		1
TEST	PRO	M	10	7	6	A	0	0	0	0	0	0	0	0	1	9	0	0	0	0	0	0	0	9	0	Mildly sick	Mildly sick	1	12.9	0.9	15.4	43.9	0		0
TEST	PRO	M	7	3	7	D	0	0	1	0	0	0	0	0	1	20	0	0	0	1	0	0	0	0	0	Moderately sick	Moderately/Very sick	1	16.4	1.3	11.1	32.2	0		0
TEST	PRO	M	10	7	4	A	0	0	0	0	0	0	0	0	1	26	2	0	2	0	1	0	1	9	0	Very sick	Moderately/Very sick	1	17.8	1.4	8.2	22.7	1		2
TEST	PRO	M	58	10	15	A	0	0	0	0	0	1	0	1	1	17	2	0	2	0	1	0	1	9	0	Moderately sick	Moderately/Very sick	1	25	2.2	14.8	42.7	0		6
TEST	PRO	F	1	1	0	D	0	0	0	0	0	0	0	0	0	14	0	0	0	1	0	0	0	0	0	Mildly sick	Mildly sick	1	13.9	1	9.5	29.4	0		1
TEST	PRO	M	7	2	0	A	0	0	0	0	0	0	0	0	0	3	0	0	0	0	0	0	0	9	0	Mildly sick	Mildly sick	0			11.9	34.3	0		0
TEST	PRO	F	3	2	0	A	0	0	0	0	0	0	0	0	0	4	0	0	0	0	0	0	0	9	0	Mildly sick	Mildly sick	0	13.7	1	11.2	34.6	0		0
TEST	PRO	M	13	10	8	A	0	0	0	0	0	0	0	0	1	6	1	0	1	0	1	0	1	9	0	Mildly sick	Mildly sick	1	16.9	1.3	9.9	27.8	0		0
TEST	PRO	M	1	1	0	A	0	0	0	0	0	0	0	0	0	7	0	0	0	0	0	0	0	9	0	Mildly sick	Mildly sick	0	15.7	1.2	9.1	29.2	0		0
TEST	PRO	M	5	3	3	A	0	0	0	0	0	0	0	0	0	18	0	2	0	0	1	1	0	9	0	Moderately sick	Moderately/Very sick	1	21.4	1.8	12.4	37.5	1		1
TEST	PRO	M	2	1	0	A	0	0	0	0	0	0	0	0	0	7	0	0	0	0	0	0	0	9	0	Mildly sick	Mildly sick	0	14.2	1.1	11.8	32.9	0		0
TEST	PRO	M	4	3	0	A	0	0	0	0	0	0	0	0	0	5	0	0	0	0	0	0	0	9	0	Mildly sick	Mildly sick	0	15.1	1.2	10.1	30.4	0		0
TEST	PRO	F	23	2	0	D	0	0	0	0	1	0	0	0	0	13	1	0	1	1	1	0	1	0	0	Mildly sick	Mildly sick	0	21.8	1.9	7.2	22.2	1		1
TEST	PRO	F	4	2	0	A	0	0	0	0	0	0	0	0	0	11	0	0	0	0	0	0	0	9	0	Mildly sick	Mildly sick	0	13.4	1	10.9	31.6	0		0
TEST	PRO	F	10	7	4	A	0	0	0	0	0	0	0	0	0	11	0	0	0	0	0	0	0	9	0	Mildly sick	Mildly sick	1	17.6	1.4	11	33.9	0		1
TEST	PRO	M	3	1	0	A	0	0	0	0	0	0	0	0	0	4	0	0	0	0	0	0	0	9	0	Mildly sick	Mildly sick	0	15	1.2	12.4	36.5	0		1
TEST	PRO	F	26	9	0	A	0	0	0	0	0	1	0	0	0	15	0	0	0	0	0	0	0	9	0	Moderately sick	Moderately/Very sick	0	16	1.3	10	32.1	0		2
TEST	PRO	F	9	3	0	A	0	0	0	0	0	0	1	0	0	22	0	0	0	0	0	0	0	9	0	Moderately sick	Moderately/Very sick	0	13.1	1	12.7	38.4	0		1
TEST	PRO	M	76	69	19	A	1	0	0	0	0	1	0	0	1	7	11	4	15	0	1	1	1	9	0	Mildly sick	Mildly sick	1	14.9	1.1	8.3	23.5	0		3
TEST	PRO	M	6	6	6	D	0	0	0	0	0	0	0	1	1	25	0	0	0	1	0	0	0	1	1	Very sick	Moderately/Very sick	1	12.9	0.9	9	26.2	0
TEST	PRO	M	11	11	11	D	0	0	0	0	0	0	0	0	1	16	3	0	3	1	1	0	1	1	1	Moderately sick	Moderately/Very sick	1	18.4	1.5	7.8	23.7	0		0
TEST	PRO	M	2	1	1	A	0	0	0	0	0	0	0	0	0	16	0	0	0	0	0	0	0	9	0	Moderately sick	Moderately/Very sick	0			13.7	40.7	0		0
TEST	PRO	M	8	3	3	A	0	0	0	0	0	0	0	0	1	8	4	2	6	0	1	1	1	9	0	Mildly sick	Mildly sick	1	17	1.4	8.9	25.5	1		0
TEST	PRO	M	16	14	13	A	0	0	0	0	0	0	0	0	0	7	0	3	3	0	1	1	0	9	0	Mildly sick	Mildly sick	1	19.4	1.6	9.8	29.3	1		1
TEST	PRO	M	1	1	0	A	0	0	0	0	0	0	0	0	0	6	0	0	0	0	0	0	0	9	0	Mildly sick	Mildly sick	0			14.4	44.1	0		0
TEST	PRO	M	6	1	2	A	0	0	0	0	0	0	0	0	0	13	0	0	0	0	0	0	0	9	0	Mildly sick	Mildly sick	0	15.5	1.2	8.9	26.6	0		1
TEST	PRO	M	2	1	0	A	0	0	0	0	0	0	0	0	0	7	0	0	0	0	0	0	0	9	0	Mildly sick	Mildly sick	0	14.4	1.1	12.4	37.8	0		0
TEST	PRO	F	10	1	0	A	0	0	0	0	0	0	0	0	0	10	0	0	0	0	0	0	0	9	0	Mildly sick	Mildly sick	0	15.3	1.2	7.7	25.7	0		2
TEST	PRO	F	6	1	0	A	0	0	0	0	0	0	0	0	0	2	0	0	0	0	0	0	0	9	0	Mildly sick	Mildly sick	0			9	27.3	0		2
TEST	PRO	F	2	1	2	A	0	0	0	0	0	0	0	0	0	7	0	0	0	0	0	0	0	9	0	Mildly sick	Mildly sick	0	16.1	1.3	10	30.6	0		0
TEST	PRO	M	1	1	0	A	0	0	0	0	0	0	0	0	0	10	0	0	0	0	0	0	0	9	0	Mildly sick	Mildly sick	0	13.6	1	14.5	42.7	0		1
TEST	PRO	F	5	2	0	A	0	0	0	0	0	0	0	0	0	6	0	0	0	0	0	0	0	9	0	Mildly sick	Mildly sick	0	14.7	1.1	8.4	26.4	0		1
TEST	PRO	F	14	4	0	A	0	0	0	0	0	0	0	0	0	4	1	0	1	0	1	0	1	9	0	Mildly sick	Mildly sick	0	13	1	7.8	26.5	0		2
TEST	PRO	F	33	11	3	A	0	0	1	0	0	0	1	0	1	8	3	0	3	0	1	0	1	9	0	Mildly sick	Mildly sick	1	14.6	1.1	7.7	25.2	0		3
TEST	PRO	M	4	1	0	A	0	0	0	0	0	0	0	1	0	7	0	0	0	0	0	0	0	9	0	Mildly sick	Mildly sick	0	12.9	0.9	10.1	28.9	0		1
TEST	PRO	F	5	2	0	A	0	0	0	0	0	0	0	0	0	5	0	0	0	0	0	0	0	9	0	Mildly sick	Mildly sick	0	15.1	1.2	9.8	29.5	0		1
TEST	PRO	F	36	31	24	A	0	0	0	0	0	0	1	0	1	10	2	0	2	0	1	0	1	9	0	Mildly sick	Mildly sick	1	14	1.1	8.1	25.1	0		3
TEST	PRO	F	10	2	0	A	0	0	0	0	0	0	1	0	0	3	0	0	0	0	0	0	0	9	0	Mildly sick	Mildly sick	0	45.2	4.8	9.4	30.4	0		0
TEST	PRO	M	9	1	0	A	0	0	0	0	0	0	0	1	0	14	0	0	0	0	0	0	0	9	0	Mildly sick	Mildly sick	0	22.2	1.9	11.9	35.8	0		1
TEST	PRO	M	2	2	0	A	0	0	0	0	0	0	0	0	0	5	0	0	0	0	0	0	0	9	0	Mildly sick	Mildly sick	0	12.8	0.9	10.7	33.2	0		0
TEST	PRO	M	48	12	15	A	0	0	0	0	0	0	0	0	1	24	0	0	0	0	0	0	0	9	0	Moderately sick	Moderately/Very sick	1	15.3	1.2	8.8	25.6	0		6
TEST	PRO	M	1	1	1	A	0	0	0	0	0	0	0	0	0	17	0	0	0	0	0	0	0	9	0	Moderately sick	Moderately/Very sick	0	14.6	1.1	13.1	39.2	0		0
TEST	PRO	M	4	2	2	A	0	0	0	0	0	0	0	0	0	17	0	0	0	0	0	0	0	9	0	Moderately sick	Moderately/Very sick	0	15.3	1.2	10.1	31.4	0		1
TEST	PRO	F	3	1	0	A	0	0	0	0	0	0	0	0	0	5	0	0	0	0	0	0	0	9	0	Mildly sick	Mildly sick	0	14.3	1.1	11.8	36	0		0
TEST	PRO	M	48	36	25	A	1	0	1	0	0	1	0	0	1	11	12	0	12	0	1	0	1	9	0	Mildly sick	Mildly sick	1	23.2	2	8.4	24.9	0		2
TEST	PRO	F	7	1	0	A	0	0	0	0	0	0	0	0	0	5	0	0	0	0	0	0	0	9	0	Mildly sick	Mildly sick	0			11.4	34.5	0		0
TEST	PRO	F	9	3	0	A	0	0	0	0	0	0	0	0	0	4	2	2	4	0	1	1	1	9	0	Mildly sick	Mildly sick	0	17.5	1.4	6.9	20.5	1		1
TEST	PRO	F	4	2	0	A	0	0	0	0	0	0	0	0	0	15	0	0	0	0	0	0	0	9	0	Moderately sick	Moderately/Very sick	0	13.6	1	12.2	36.9	0		1
TEST	PRO	M	31	22	3	D	0	0	1	0	0	0	0	0	1	8	2	0	2	1	1	0	1	0	0	Mildly sick	Mildly sick	1	16.2	1.3	12.9	39.4	0		1
TEST	PRO	F	4	1	0	A	0	0	0	0	0	0	0	0	0	9	0	0	0	0	0	0	0	9	0	Mildly sick	Mildly sick	0	13.4	1	9.7	30.5	0		2
TEST	PRO	F	6	1	0	A	0	0	0	0	0	0	0	0	0	13	0	0	0	0	0	0	0	9	0	Mildly sick	Mildly sick	0	17	1.4	8.4	25.3	0		1
TEST	PRO	M	9	1	0	A	0	0	0	0	0	0	0	0	0	1	0	0	0	0	0	0	0	9	0	Mildly sick	Mildly sick	0	13.7	1	14.2	42.1	0		1
TEST	PRO	M	3	2	0	A	0	0	0	0	0	0	0	0	0	7	0	0	0	0	0	0	0	9	0	Mildly sick	Mildly sick	0	13.9	1	11	31.1	0		1
TEST	PRO	M	5	2	2	A	0	0	0	0	0	0	0	0	0	15	0	0	0	0	0	0	0	9	0	Moderately sick	Moderately/Very sick	0	15.7	1.2	12.5	38.9	0		0
TEST	PRO	M	5	4	2	A	0	0	0	0	0	0	0	0	0	15	5	0	5	0	1	0	1	9	0	Moderately sick	Moderately/Very sick	0	18.4	1.5	9.1	27.3	0		1
TEST	PRO	M	10	3	5	A	0	0	0	0	0	0	0	0	1	24	0	0	0	0	0	0	0	9	0	Moderately sick	Moderately/Very sick	1	14.8	1.1	10.7	31.3	0		1
TEST	PRO	M	9	1	0	A	0	0	0	0	0	0	0	0	0	4	0	0	0	0	0	0	0	9	0	Mildly sick	Mildly sick	0	20	1.7	10.4	30.6	0		2
TEST	PRO	M	9	5	0	A	0	0	0	0	0	0	0	0	0	14	0	0	0	0	0	0	0	9	0	Mildly sick	Mildly sick	0	14.4	1.1	13.5	39.7	0		0
TEST	PRO	F	2	1	1	A	0	0	0	0	0	0	0	0	0	17	0	0	0	0	0	0	0	9	0	Moderately sick	Moderately/Very sick	0	14.5	1.1	10	30.6	0		0
TEST	PRO	F	1	1	0	A	0	0	0	0	0	0	0	0	0	6	0	0	0	0	0	0	0	9	0	Mildly sick	Mildly sick	0	15.5	1.3	13	39	0		0
TEST	PRO	M	14	11	0	A	0	0	0	0	0	0	0	0	0	7	0	0	0	0	0	0	0	9	0	Mildly sick	Mildly sick	0	16.8	1.3	10.9	31.9	0		1
TEST	PRO	M	4	4	0	A	0	0	0	0	0	0	0	0	0	21	0	0	0	0	0	0	0	9	0	Moderately sick	Moderately/Very sick	0	13.7	1	12.5	37.7	0		1
TEST	PRO	M	9	1	0	A	0	0	0	0	0	0	0	0	0	7	0	0	0	0	0	0	0	9	0	Mildly sick	Mildly sick	0	17.3	1.4	11.9	34.4	0		1
TEST	PRO	F	6	3	0	A	0	0	0	0	1	0	0	0	0	12	1	0	1	0	1	0	1	9	0	Mildly sick	Mildly sick	0	14.3	1.1	8.2	26.5	0		2
TEST	PRO	M	1	1	0	A	0	0	0	0	0	0	0	0	0	3	0	0	0	0	0	0	0	9	0	Mildly sick	Mildly sick	0	13.3	1	13.1	40.1	0		0
TEST	PRO	M	20	13	3	A	1	0	0	0	0	0	0	1	1	10	0	0	0	0	0	0	0	9	0	Mildly sick	Mildly sick	1	16.2	1.3	9.1	27	0		1
TEST	PRO	F	14	1	0	A	0	0	0	0	0	0	0	0	0	7	0	0	0	0	0	0	0	9	0	Mildly sick	Mildly sick	0	15.3	1.2	11.2	33.5	0		2
TEST	PRO	F	4	1	0	A	0	0	0	0	0	0	0	0	0	2	0	0	0	0	0	0	0	9	0	Mildly sick	Mildly sick	0			11.8	36	0		1
TEST	PRO	M	14	3	0	A	1	0	0	0	0	1	0	0	0	21	0	0	0	0	0	0	0	9	0	Moderately sick	Moderately/Very sick	0	21.1	1.8	8.7	26.1	0		2
TEST	PRO	M	6	2	0	A	0	0	0	0	0	0	0	0	0	14	0	0	0	0	0	0	0	9	0	Mildly sick	Mildly sick	0	14.6	1.1	12	36	0	0	0
TEST	PRO	M	15	3	0	A	0	0	0	0	0	0	0	0	0	13	2	0	2	0	1	0	1	9	0	Mildly sick	Mildly sick	0	20	1.7	8.3	25.4	0	0	4
TEST	PRO	F	12	10	0	D	0	0	0	0	0	0	0	0	0	22	0	0	0	1	0	0	0	0	0	Moderately sick	Moderately/Very sick	1	22	1.9	7.7	22.4	0	1	3
TEST	PRO	M	1	1	0	A	0	0	0	0	0	0	0	0	0	11	0	0	0	0	0	0	0	9	0	Mildly sick	Mildly sick	0	12.5	1	17	49	0	0	0
TEST	PRO	M	24	22	22	A	0	0	0	0	0	0	0	0	1	27	9	12	21	0	1	1	1	9	0	Very sick	Moderately/Very sick	1	17.1	1.4	12.5	37.6	1	1	4
TEST	PRO	M	13	11	5	A	0	0	0	0	0	0	0	0	1	13	4	0	4	0	1	0	1	9	0	Mildly sick	Mildly sick	1	15.6	1.2	7.3	22.6	0	0	1
TEST	PRO	M	21	9	3	A	1	0	0	0	0	0	0	0	1	20	1	0	1	0	1	0	1	9	0	Moderately sick	Moderately/Very sick	1	17.6	1.4	8.2	23.5	0	1	2
TEST	PRO	M	15	1	0	A	0	0	0	0	0	0	0	0	0	17	0	0	0	0	0	0	0	9	0	Moderately sick	Moderately/Very sick	0	13.4	1	6.1	16.8	0	0	1
TEST	PRO	M	27	5	0	A	0	0	0	0	0	1	0	0	0	2	0	0	0	0	0	0	0	9	0	Mildly sick	Mildly sick	0	13.5	1	10.7	31.5	0	0	4
TEST	PRO	M	9	2	0	A	0	0	0	0	0	0	0	0	0	19	0	0	0	0	0	0	0	9	0	Moderately sick	Moderately/Very sick	0	14.9	1.1	10.5	32.1	0	0	2
TEST	PRO	M	5	2	0	A	0	0	0	0	0	0	0	0	0	5	0	0	0	0	0	0	0	9	0	Mildly sick	Mildly sick	0	16.4	1.3	11.6	36.5	0	0	1
TEST	PRO	M	4	2	0	A	0	0	0	0	0	0	0	0	0	18	0	0	0	0	0	0	0	9	0	Moderately sick	Moderately/Very sick	0			14.3	42.8	0	0	1
TEST	PRO	F	4	2	0	A	0	0	0	0	0	0	0	0	0	5	0	0	0	0	0	0	0	9	0	Mildly sick	Mildly sick	0			11.1	32.9	0	0	0
TEST	PRO	M	22	19	9	A	0	0	0	0	0	0	0	0	1	22	2	0	2	0	1	0	1	9	0	Moderately sick	Moderately/Very sick	1	16.3	1.3	10	28.3	0	1	5
TEST	PRO	M	3	2	0	A	0	0	0	0	0	0	0	0	0	22	0	0	0	0	0	0	0	9	0	Moderately sick	Moderately/Very sick	0	15.4	1.2	11.8	34.6	0	0	0
TEST	PRO	M	1	1	0	C	0	0	0	0	0	0	0	0	0	27	0	0	0	1	0	0	0	0	0	Very sick	Moderately/Very sick	1	33.2	3.2	10.1	30.6	0	1	0
TEST	PRO	M	11	4	0	A	0	0	0	0	0	0	0	0	0	10	3	0	3	0	1	0	1	9	0	Mildly sick	Mildly sick	0	20.8	1.8	7.5	22	1	1	2
TEST	PRO	M	5	3	0	A	0	0	0	0	0	0	0	0	0	17	0	0	0	0	0	0	0	9	0	Moderately sick	Moderately/Very sick	0	14.3	1.1	13	37.9	0	0	0
TEST	PRO	M	23	23	23	A	0	0	1	0	0	1	0	0	1	25	0	2	2	0	1	1	0	9	0	Very sick	Moderately/Very sick	1	18.1	1.5	13.8	42.8	0	0	4
TEST	PRO	M	3	1	0	A	0	0	0	0	0	0	0	0	0	2	0	0	0	0	0	0	0	9	0	Mildly sick	Mildly sick	0	11	0.9	13	38	0	0	1
TEST	PRO	M	11	1	0	A	0	0	0	0	0	0	0	0	0	13	0	0	0	0	0	0	0	9	0	Mildly sick	Mildly sick	0	15.9	1.2	9	27.1	0	1	2
TEST	PRO	M	14	8	8	A	0	1	0	0	0	0	0	0	1	10	3	0	3	0	1	0	1	9	0	Mildly sick	Mildly sick	1	15.4	1.2	10.5	32.3	0	0	1
TEST	PRO	F	7	5	4	A	0	0	0	0	0	0	0	1	1	30	2	0	2	0	1	0	1	9	0	Very sick	Moderately/Very sick	1	15.4	1.2	7.1	21	0	0	0
TEST	PRO	F	44	34	15	A	0	0	0	0	0	0	0	0	1	14	2	2	4	0	1	1	1	9	0	Mildly sick	Mildly sick	1	16.1	1.3	10.7	30.6	0	0	7
TEST	PRO	F	12	8	8	A	0	0	0	0	0	0	0	0	1	14	0	0	0	0	0	0	0	9	0	Mildly sick	Mildly sick	1	14.6	1.1	10.6	30.7	0	0	1
TEST	PRO	F	1	1	0	A	0	0	0	0	0	0	0	0	0	14	0	0	0	0	0	0	0	9	0	Mildly sick	Mildly sick	0	12.5	0.9	11.9	35.2	0	0	0
TEST	PRO	F	5	3	3	D	0	0	0	0	0	0	0	0	0	20	0	0	0	1	0	0	0	0	0	Moderately sick	Moderately/Very sick	1	14.4	1.1	11.9	36.7	0	0	1
TEST	PRO	M	2	1	0	A	0	0	0	0	0	0	0	0	0	14	0	0	0	0	0	0	0	9	0	Mildly sick	Mildly sick	0	13.8	1	15.4	46.6	0	0	0
TEST	PRO	M	11	11	11	A	0	0	0	0	0	0	0	0	1	26	1	0	1	0	1	0	1	9	0	Very sick	Moderately/Very sick	1	16	1.3	9.3	27.8	0	0	1
TEST	PRO	M	4	1	0	A	0	0	0	0	0	0	0	0	0	1	0	0	0	0	0	0	0	9	0	Mildly sick	Mildly sick	0			11.7	36.4	0	0	1
TEST	PRO	M	1	1	1	D	0	0	0	0	0	0	0	0	0	8	0	0	0	1	0	0	0	0	0	Mildly sick	Mildly sick	1	15.6	1.2	9.4	28.5	0	0	1
TEST	PRO	M	5	1	0	A	0	0	0	0	0	0	0	0	0	11	0	0	0	0	0	0	0	9	0	Mildly sick	Mildly sick	0	14.1	1.1	11.5	34.7	0	0	0
TEST	PRO	M	3	1	0	A	0	0	0	0	0	0	0	0	0	9	0	0	0	0	0	0	0	9	0	Mildly sick	Mildly sick	0			15.1	47.9	0	0	0
TEST	PRO	M	9	1	0	A	0	0	0	0	0	0	0	0	0	6	0	0	0	0	0	0	0	9	0	Mildly sick	Mildly sick	0	14.4	1.1	11.1	34.3	0	0	1
TEST	PRO	M	3	1	0	A	0	0	0	0	0	0	0	0	0	11	0	0	0	0	0	0	0	9	0	Mildly sick	Mildly sick	0	21.9	1.9	7.7	25.9	0	0	1
TEST	PRO	M	14	3	0	A	1	0	0	0	0	1	1	0	0	13	2	0	2	0	1	0	1	9	0	Mildly sick	Mildly sick	0	22.5	1.9	8.9	27.5	0	0	2
TEST	PRO	M	18	7	0	A	1	0	0	0	0	0	0	0	0	22	0	0	0	0	0	0	0	9	0	Moderately sick	Moderately/Very sick	0	17.5	1.4	9	27.3	0	0	2
TEST	PRO	M	12	4	0	A	0	0	0	0	0	0	0	0	0	2	0	0	0	0	0	0	0	9	0	Mildly sick	Mildly sick	0	28.4	2.6	12.6	37.6	0	0	1
TEST	PRO	F	12	7	0	A	0	0	0	0	0	0	0	0	0	24	0	0	0	0	0	0	0	9	0	Moderately sick	Moderately/Very sick	0	14.4	1.1	12.3	36.3	0	0	2
TEST	PRO	M	9	2	0	A	0	0	0	0	0	0	0	0	0	5	0	0	0	0	0	0	0	9	0	Mildly sick	Mildly sick	0	15.1	1.2	9.4	29.8	0	0	0
TEST	PRO	M	23	12	12	A	0	0	0	0	0	0	0	0	1	11	0	0	0	0	0	0	0	9	0	Mildly sick	Mildly sick	1	14.6	1.1	13.5	39.6	0	0	0
TEST	PRO	F	2	1	0	A	0	0	0	0	0	0	0	0	0	1	0	0	0	0	0	0	0	9	0	Mildly sick	Mildly sick	0			10.6	32.8	0	0	0
TEST	PRO	F	8	3	0	A	0	0	0	0	0	0	0	0	0	11	2	0	2	0	1	0	1	9	0	Mildly sick	Mildly sick	0	14.6	1.1	7.9	23.2	0	0	3
TEST	PRO	F	2	1	0	A	0	1	0	0	0	0	0	0	0	5	0	0	0	0	0	0	0	9	0	Mildly sick	Mildly sick	0			12	35.9	0	0	0
TEST	PRO	M	13	6	3	A	0	0	0	0	0	0	0	0	1	12	0	0	0	0	0	0	0	9	0	Mildly sick	Mildly sick	1	16	1.3	7.1	21.9	0	0	0
TEST	PRO	M	1	1	0	A	0	0	0	0	0	0	0	0	0	13	0	0	0	0	0	0	0	9	0	Mildly sick	Mildly sick	0	13.3	1	15.1	44.4	0	0	0
TEST	PRO	M	22	16	15	A	0	0	0	0	0	0	0	0	1	18	3	0	3	0	1	0	1	9	0	Moderately sick	Moderately/Very sick	1	18.8	1.5	10.1	29.4	0	1	2
TEST	PRO	F	8	5	0	A	0	0	0	0	0	0	0	1	0	10	0	0	0	0	0	0	0	9	0	Mildly sick	Mildly sick	0	14.7	1.1	8.6	25.9	0	0	1
TEST	PRO	F	8	3	0	A	0	0	0	0	0	0	0	0	0	13	0	0	0	0	0	0	0	9	0	Mildly sick	Mildly sick	0	13.7	1	13.1	40.7	0	0	2
TEST	PRO	M	3	2	0	A	1	0	0	0	0	0	0	0	0	10	0	0	0	0	0	0	0	9	0	Mildly sick	Mildly sick	0	14	1.1	8.6	28.1	0	0	1
TEST	PRO	M	12	6	0	A	0	0	0	0	0	1	0	0	0	12	3	0	3	0	1	0	1	9	0	Mildly sick	Mildly sick	0	16.2	1.3	8.1	22.7	1	0	3
TEST	PRO	M	21	8	0	A	0	0	0	0	0	0	0	0	0	5	0	0	0	0	0	0	0	9	0	Mildly sick	Mildly sick	0	13.5	1	13.1	39.7	0	0	1
TEST	PRO	M	13	3	0	A	0	0	1	0	0	0	0	0	0	8	0	0	0	0	0	0	0	9	0	Mildly sick	Mildly sick	0	13	1	11.1	32.7	0	0	1
TEST	PRO	M	35	1	0	A	0	0	0	1	1	0	0	0	0	20	1	0	1	0	1	0	1	9	0	Moderately sick	Moderately/Very sick	0	25.2	2.3	9.7	29.3	0	0	1
TEST	PRO	M	3	2	0	A	0	0	0	0	0	0	0	0	0	11	0	0	0	0	0	0	0	9	0	Mildly sick	Mildly sick	0	14.6	1.1	10	29.8	0	0	1
TEST	PRO	M	11	11	10	A	0	0	0	0	0	0	0	0	1	12	3	0	3	0	1	0	1	9	0	Mildly sick	Mildly sick	1	16.2	1.3	7.6	22.9	0	0	4
TEST	PRO	F	25	5	0	A	0	0	0	0	0	1	0	0	0	22	0	2	2	0	1	1	0	9	0	Moderately sick	Moderately/Very sick	0	19.4	1.6	11.9	36.4	0	0	2
TEST	PRO	M	11	11	11	A	0	0	0	0	0	0	0	0	1	19	2	0	2	0	1	0	1	9	0	Moderately sick	Moderately/Very sick	1	18.5	1.5	11.3	34.1	1	0	1
TEST	PRO	M	31	18	0	A	0	0	0	0	0	0	0	1	0	17	1	3	4	0	1	1	1	9	0	Moderately sick	Moderately/Very sick	0	17.1	1.4	11.5	34.5	0	0	1
TEST	PRO	F	2	1	1	A	0	0	0	0	0	0	0	0	0	16	0	0	0	0	0	0	0	9	0	Moderately sick	Moderately/Very sick	0			13	39	0	0	0

## Sheet: data
COHORT	Group	ID_WITHIN_COHORT	HOSP	ACCOUNT	MEDREC	SEX	AGE	PAYOR	LOS	DAYS_ON_4W	VENT_DAYS	DTH_IND	Bleeding	Pneumonia	UrinTractInf	MyocardInfarct	PulmEmb	Septicemia	SurgSiteInfect	AcuteKidney	Respiratory	APACHE II Score	Total PRBC	Total FFP	Total product	death	product	ffp	prbc	prev_death	prev_death2	apache_gr2	apache_gr3
CONTROL	NON	1191	G	609556253	11758	M	53	FM	7	3	2	A	1	0	0	0	0	0	0	0	0	13	0	0	0	0	0	0	0	9	0	Mildly sick	Mildly sick
CONTROL	NON	1006	G	608700688	24625	M	58	SSM	27	27	20	A	0	0	1	0	0	1	0	0	1	3	2	0	2	0	1	0	1	9	0	Mildly sick	Mildly sick
CONTROL	NON	1234	G	609802053	72862	M	63	SSM	19	5	2	A	0	0	1	1	0	1	0	0	0	17	0	0	0	0	0	0	0	9	0	Moderately sick	Moderately/Very sick
CONTROL	NON	1003	G	608652004	85849	F	63	MCPO	65	64	45	A	0	0	1	0	0	1	1	0	1	11	1	0	1	0	1	0	1	9	0	Mildly sick	Mildly sick
CONTROL	NON	1319	G	610199903	95189	M	64	MCMC	2	1	0	A	0	0	0	0	0	0	0	0	0	4	0	0	0	0	0	0	0	9	0	Mildly sick	Mildly sick
CONTROL	NON	1104	G	609191184	117157	M	72	SSM	4	1	0	A	0	0	0	0	0	0	0	0	0	7	0	0	0	0	0	0	0	9	0	Mildly sick	Mildly sick
CONTROL	NON	1005	G	608695920	117997	F	80	SSM	25	25	22	A	0	0	1	0	0	1	0	0	1	25	8	0	8	0	1	0	1	9	0	Very sick	Moderately/Very sick
CONTROL	NON	1217	G	609742887	119815	M	41	COMM	2	2	1	A	0	0	0	0	0	0	0	0	0	14	0	0	0	0	0	0	0	9	0	Mildly sick	Mildly sick
CONTROL	NON	1293	G	610078321	144113	F	70	SSM	12	8	0	A	0	0	0	0	0	0	0	0	0	15	0	0	0	0	0	0	0	9	0	Moderately sick	Moderately/Very sick
CONTROL	NON	1353	G	610319097	147327	M	50		2	1	1	A	0	0	0	0	0	0	0	0	0	14	0	0	0	0	0	0	0	9	0	Mildly sick	Mildly sick
CONTROL	NON	1332	G	610224149	178956	F	70	COMM	11	6	2	A	0	0	1	0	0	0	0	0	0	26	0	4	4	0	1	1	0	9	0	Very sick	Moderately/Very sick
CONTROL	NON	1242	G	609831698	182151	F	69	SSM	6	3	1	A	0	0	0	0	0	0	0	0	0	29	0	0	0	0	0	0	0	9	0	Very sick	Moderately/Very sick
CONTROL	NON	1028	G	608894481	188149	F	38	CHAM	7	2	0	A	0	0	0	0	0	0	0	0	0	2	0	0	0	0	0	0	0	9	0	Mildly sick	Mildly sick
CONTROL	NON	1181	G	609505680	215004	F	76	SSM	7	1	0	A	0	0	0	0	0	0	0	0	0	8	2	0	2	0	1	0	1	9	0	Mildly sick	Mildly sick
CONTROL	NON	1207	G	609678057	215004	F	77	SSM	9	3	2	A	0	0	0	0	0	0	0	0	0	18	0	0	0	0	0	0	0	9	0	Moderately sick	Moderately/Very sick
CONTROL	NON	1139	G	609370960	255133	M	78	COMM	4	2	0	A	0	0	0	0	0	0	0	0	0	10	4	2	6	0	1	1	1	9	0	Mildly sick	Mildly sick
CONTROL	NON	1052	G	608945671	256861	F	38	COMM	7	4	1	A	0	0	0	0	0	0	0	0	1	15	0	0	0	0	0	0	0	9	0	Moderately sick	Moderately/Very sick
CONTROL	NON	1178	G	609502752	256861	F	38		4	2	0	A	0	0	0	0	0	0	0	0	1	6	2	0	2	0	1	0	1	9	0	Mildly sick	Mildly sick
CONTROL	NON	1361	G	610360612	257085	M	35	COMM	9	7	2	A	0	0	0	0	0	0	0	0	0	15	2	0	2	0	1	0	1	9	0	Moderately sick	Moderately/Very sick
CONTROL	NON	1277	G	609995048	263690	M	35		3	1	0	A	0	0	0	0	0	0	0	0	0	13	0	0	0	0	0	0	0	9	0	Mildly sick	Mildly sick
CONTROL	NON	1095	G	609185673	265923	M	35		1	1	1	D	0	0	0	0	0	0	0	0	0	22	0	0	0	1	0	0	0	0	0	Moderately sick	Moderately/Very sick
CONTROL	NON	1167	G	609468681	277838	M	37		1	1	1	A	0	0	0	0	0	0	0	0	0	5	0	0	0	0	0	0	0	9	0	Mildly sick	Mildly sick
CONTROL	NON	1358	G	610347932	312593	F	54		3	3	1	A	0	0	0	0	0	0	0	0	0	16	0	0	0	0	0	0	0	9	0	Moderately sick	Moderately/Very sick
CONTROL	NON	1065	G	609000179	314517	M	33	MCPO	37	3	1	A	1	0	0	0	0	1	1	0	0	5	3	0	3	0	1	0	1	9	0	Mildly sick	Mildly sick
CONTROL	NON	1339	G	610252561	326549	F	55		1	1	1	A	0	0	1	0	0	0	0	0	0	20	0	0	0	0	0	0	0	9	0	Moderately sick	Moderately/Very sick
CONTROL	NON	1060	G	608979928	360085	M	79	SSM	7	2	0	A	0	0	1	0	0	0	0	0	0	18	2	0	2	0	1	0	1	9	0	Moderately sick	Moderately/Very sick
CONTROL	NON	1004	G	608695052	370689	F	71	MCPO	5	4	0	A	0	0	0	0	0	0	0	0	0	7	0	0	0	0	0	0	0	9	0	Mildly sick	Mildly sick
CONTROL	NON	1020	G	608852703	371857	M	31	FM	18	1	11	D	0	0	0	0	0	1	0	1	1	20	0	0	0	1	0	0	0	1	1	Moderately sick	Moderately/Very sick
CONTROL	NON	1273	G	609981402	376548	M	59	MCPO	16	14	2	A	0	0	0	0	0	0	0	0	0	8	6	4	10	0	1	1	1	9	0	Mildly sick	Mildly sick
CONTROL	NON	1320	G	610200404	388827	F	50	SSM	12	9	3	A	0	0	1	0	0	0	0	0	1	6	0	0	0	0	0	0	0	9	0	Mildly sick	Mildly sick
CONTROL	NON	1075	G	609051917	398092	F	30	MCPO	6	1	0	A	0	0	0	0	1	0	0	0	0	6	0	0	0	0	0	0	0	9	0	Mildly sick	Mildly sick
CONTROL	NON	1098	G	609186481	412305	M	33	FM	8	4	1	A	0	0	1	0	0	0	0	0	0	8	3	2	5	0	1	1	1	9	0	Mildly sick	Mildly sick
CONTROL	NON	1260	G	609917216	437662	M	62	COMM	3	2	0	A	0	0	0	0	0	0	0	0	0	6	0	0	0	0	0	0	0	9	0	Mildly sick	Mildly sick
CONTROL	NON	1227	G	609762307	481629	M	42		6	1	0	A	0	0	0	0	0	0	0	0	0	2	0	0	0	0	0	0	0	9	0	Mildly sick	Mildly sick
CONTROL	NON	1194	G	609575352	486694	M	41	FM	10	3	0	A	0	0	0	0	0	0	0	0	0	6	0	0	0	0	0	0	0	9	0	Mildly sick	Mildly sick
CONTROL	NON	1145	G	609396007	494498	F	68	SSM	18	4	0	A	0	0	0	0	0	0	0	1	0	11	0	0	0	0	0	0	0	9	0	Mildly sick	Mildly sick
CONTROL	NON	1249	G	609850425	505661	F	82	SSM	8	4	0	A	0	0	0	0	0	0	0	0	0	12	0	1	1	0	1	1	0	9	0	Mildly sick	Mildly sick
CONTROL	NON	1163	G	609446232	509532	M	36	FM	5	1	0	A	0	0	0	0	0	0	0	0	0	4	0	0	0	0	0	0	0	9	0	Mildly sick	Mildly sick
CONTROL	NON	1302	G	610115834	509941	M	26		1	1	0	A	0	0	0	0	0	0	0	0	0	11	0	0	0	0	0	0	0	9	0	Mildly sick	Mildly sick
CONTROL	NON	1186	G	609551999	512322	M	39	MCPO	4	1	0	A	0	0	0	0	0	0	0	0	0	6	0	0	0	0	0	0	0	9	0	Mildly sick	Mildly sick
CONTROL	NON	1354	G	610322117	513036	F	79	SSM	6	1	0	A	0	0	0	0	0	0	0	0	0	8	0	0	0	0	0	0	0	9	0	Mildly sick	Mildly sick
CONTROL	NON	1372	G	610396368	543991	M	26		3	3	2	D	0	1	0	0	0	0	0	0	1	23	0	0	0	1	0	0	0	0	0	Moderately sick	Moderately/Very sick
CONTROL	NON	1349	G	610286437	549100	M	25	PAT	6	1	0	A	0	0	0	0	0	0	0	0	0	1	0	0	0	0	0	0	0	9	0	Mildly sick	Mildly sick
CONTROL	NON	1192	G	609567144	573514	M	50	SSM	6	2	0	A	0	0	0	0	0	0	0	0	0	8	0	0	0	0	0	0	0	9	0	Mildly sick	Mildly sick
CONTROL	NON	1224	G	609760251	588318	M	38		3	1	0	A	0	0	0	0	0	0	0	0	0	2	0	0	0	0	0	0	0	9	0	Mildly sick	Mildly sick
CONTROL	NON	1296	G	610098626	605442	F	41	MCPO	136	71	27	D	1	0	0	0	0	1	1	0	1	12	0	0	0	1	0	0	0	1	1	Mildly sick	Mildly sick
CONTROL	NON	1083	G	609095344	617344	M	23	FM	1	1	1	A	0	0	0	0	0	0	0	0	0	5	0	0	0	0	0	0	0	9	0	Mildly sick	Mildly sick
CONTROL	NON	1177	G	609489083	620038	M	23		2	1	0	A	0	0	0	0	0	0	0	0	0	9	0	0	0	0	0	0	0	9	0	Mildly sick	Mildly sick
CONTROL	NON	1174	G	609471289	627003	F	25	FM	46	3	1	A	0	0	0	0	0	0	0	0	0	7	0	0	0	0	0	0	0	9	0	Mildly sick	Mildly sick
CONTROL	NON	1021	G	608865655	633197	F	22	FM	9	1	1	A	0	0	0	0	0	0	0	0	0	3	0	0	0	0	0	0	0	9	0	Mildly sick	Mildly sick
CONTROL	NON	1150	G	609405881	638036	M	67	MCPO	7	2	1	A	0	0	0	0	0	0	0	0	0	17	0	0	0	0	0	0	0	9	0	Moderately sick	Moderately/Very sick
CONTROL	NON	1204	G	609675848	642727	M	89	SSM	6	4	4	D	0	0	0	1	0	1	0	0	0	19	0	0	0	1	0	0	0	1	1	Moderately sick	Moderately/Very sick
CONTROL	NON	1105	G	609194378	650621	F	56	MCPO	2	1	0	A	0	0	0	0	0	0	0	0	0	10	0	0	0	0	0	0	0	9	0	Mildly sick	Mildly sick
CONTROL	NON	1216	G	609741608	661890	F	78	SSM	19	10	1	A	0	0	1	0	0	0	0	0	0	13	0	0	0	0	0	0	0	9	0	Mildly sick	Mildly sick
CONTROL	NON	1267	G	609932033	665352	F	62	FM	9	1	1	A	0	0	0	0	0	0	0	0	0	8	0	0	0	0	0	0	0	9	0	Mildly sick	Mildly sick
CONTROL	NON	1149	G	609405477	667947	F	46	COMM	1	1	1	A	0	0	0	0	0	0	0	0	0	15	0	0	0	0	0	0	0	9	0	Moderately sick	Moderately/Very sick
CONTROL	NON	1097	G	609186283	675837	M	82	SSM	3	3	3	D	0	0	0	0	0	0	0	0	0	40	3	0	3	1	1	0	1	0	0	Very sick	Moderately/Very sick
CONTROL	NON	1238	G	609810692	677758	F	63	MCMC	25	25	12	A	0	0	0	0	0	0	0	0	1	29	0	0	0	0	0	0	0	9	0	Very sick	Moderately/Very sick
CONTROL	NON	1327	G	610211781	677758	F	63	MCMC	5	5	3	A	0	1	0	0	0	0	0	1	1	10	0	0	0	0	0	0	0	9	0	Mildly sick	Mildly sick
CONTROL	NON	1055	G	608961900	681162	F	70	SSM	2	1	0	A	0	0	0	0	0	0	0	0	0	7	0	0	0	0	0	0	0	9	0	Mildly sick	Mildly sick
CONTROL	NON	1308	G	610151664	688427	M	71	MCMC	7	3	0	A	0	0	0	0	0	0	0	1	0	15	0	0	0	0	0	0	0	9	0	Moderately sick	Moderately/Very sick
CONTROL	NON	1347	G	610285801	701433	F	83	SSM	3	2	0	A	0	0	0	0	0	0	0	0	0	6	2	0	2	0	1	0	1	9	0	Mildly sick	Mildly sick
CONTROL	NON	1161	G	609438783	709123	M	21	MCPO	36	29	18	A	0	0	0	0	0	0	0	0	1	11	2	0	2	0	1	0	1	9	0	Mildly sick	Mildly sick
CONTROL	NON	1326	G	610206344	718442	M	33		5	5	3	A	0	0	0	0	0	0	0	0	0	16	0	0	0	0	0	0	0	9	0	Moderately sick	Moderately/Very sick
CONTROL	NON	1345	G	610281768	720426	F	54	COMM	4	1	0	A	0	0	0	0	0	0	0	0	0	11	1	0	1	0	1	0	1	9	0	Mildly sick	Mildly sick
CONTROL	NON	1197	G	609606520	746237	F	27	MCPO	3	3	1	A	0	0	0	0	0	0	0	0	1	20	0	0	0	0	0	0	0	9	0	Moderately sick	Moderately/Very sick
CONTROL	NON	1053	G	608959318	749314	M	66	SSM	6	4	0	A	0	0	0	0	0	0	0	1	0	12	0	0	0	0	0	0	0	9	0	Mildly sick	Mildly sick
CONTROL	NON	1080	G	609079801	777142	M	83	SSM	3	1	0	A	0	0	0	0	0	0	0	0	0	10	0	0	0	0	0	0	0	9	0	Mildly sick	Mildly sick
CONTROL	NON	1038	G	608933016	795302	M	53	FM	9	1	0	A	0	0	0	0	0	0	1	0	0	8	0	0	0	0	0	0	0	9	0	Mildly sick	Mildly sick
CONTROL	NON	1034	G	608911004	796414	M	18	FM	2	1	0	A	0	0	0	0	0	0	0	0	0	6	0	0	0	0	0	0	0	9	0	Mildly sick	Mildly sick
CONTROL	NON	1068	G	609018726	799364	M	69	SSM	3	1	3	D	0	0	0	0	0	1	0	1	1	32	0	0	0	1	0	0	0	0	0	Very sick	Moderately/Very sick
CONTROL	NON	1316	G	610185753	807074	F	44	COMM	3	1	0	A	0	0	0	0	0	0	0	0	0	5	0	0	0	0	0	0	0	9	0	Mildly sick	Mildly sick
CONTROL	NON	1219	G	609747589	839038	F	82	SSM	9	1	3	A	0	0	0	0	0	0	0	0	0	26	0	0	0	0	0	0	0	9	0	Very sick	Moderately/Very sick
CONTROL	NON	1281	G	610008864	855969	F	42	MCPO	15	2	3	A	0	0	0	0	1	0	0	0	1	17	8	0	8	0	1	0	1	9	0	Moderately sick	Moderately/Very sick
CONTROL	NON	1348	G	610286056	862399	F	36	FM	18	13	10	A	0	1	0	0	0	0	0	0	0	23	0	0	0	0	0	0	0	9	0	Moderately sick	Moderately/Very sick
CONTROL	NON	1031	G	608909354	878281	F	86	SSM	8	7	0	A	0	0	0	0	0	0	0	0	1	11	0	0	0	0	0	0	0	9	0	Mildly sick	Mildly sick
CONTROL	NON	1304	G	610118655	892602	F	59	MCPO	4	1	0	A	0	0	0	0	0	0	0	0	0	9	0	0	0	0	0	0	0	9	0	Mildly sick	Mildly sick
CONTROL	NON	1042	G	608940607	898934	M	27		3	2	0	A	0	0	0	0	0	0	0	0	0	7	0	0	0	0	0	0	0	9	0	Mildly sick	Mildly sick
CONTROL	NON	1366	G	610365777	937126	M	76	SSM	5	4	0	A	0	0	0	0	0	0	0	0	0	10	7	2	9	0	1	1	1	9	0	Mildly sick	Mildly sick
CONTROL	NON	1357	G	610333908	968566	F	48	MCPO	5	5	4	D	0	0	0	0	0	0	0	0	1	21	0	0	0	1	0	0	0	0	0	Moderately sick	Moderately/Very sick
CONTROL	NON	1337	G	610242919	980705	F	80	SSM	2	1	1	A	0	0	0	0	0	0	0	0	1	16	0	0	0	0	0	0	0	9	0	Moderately sick	Moderately/Very sick
CONTROL	NON	1321	G	610201139	983156	F	71	SSM	46	2	9	A	0	0	1	0	0	0	0	0	1	12	0	0	0	0	0	0	0	9	0	Mildly sick	Mildly sick
CONTROL	NON	1226	G	609762158	985776	M	25	FM	1	1	0	A	0	0	0	0	0	0	0	0	0	0	4	4	8	0	1	1	1	9	0	Mildly sick	Mildly sick
CONTROL	NON	1252	G	609866157	999511	M	83	SSM	44	8	0	A	0	0	1	0	0	0	0	0	0	10	0	0	0	0	0	0	0	9	0	Mildly sick	Mildly sick
CONTROL	NON	1046	G	608942801	1005262	F	32	FM	48	11	8	A	0	0	1	0	0	0	1	0	1	25	0	0	0	0	0	0	0	9	0	Very sick	Moderately/Very sick
CONTROL	NON	1116	G	609237110	1028816	M	82	SSM	25	10	0	A	0	0	0	1	0	0	0	0	0	9	4	0	4	0	1	0	1	9	0	Mildly sick	Mildly sick
CONTROL	NON	1221	G	609758206	1035958	F	33	FM	5	2	2	A	0	0	0	0	0	0	0	0	0	17	0	0	0	0	0	0	0	9	0	Moderately sick	Moderately/Very sick
CONTROL	NON	1188	G	609554522	1047588	M	27	COMM	22	16	11	A	0	0	0	0	0	0	0	0	1	13	0	0	0	0	0	0	0	9	0	Mildly sick	Mildly sick
CONTROL	NON	1310	G	610163446	1056968	F	47	MCPO	13	4	0	A	0	0	0	0	0	0	0	0	0	11	1	0	1	0	1	0	1	9	0	Mildly sick	Mildly sick
CONTROL	NON	1123	G	609304001	1063897	M	68	COMM	11	11	1	A	0	0	0	0	0	0	0	0	0	9	3	0	3	0	1	0	1	9	0	Mildly sick	Mildly sick
CONTROL	NON	1154	G	609419627	1063897	M	68		21	12	3	A	0	1	0	0	0	1	0	0	1	10	0	0	0	0	0	0	0	9	0	Mildly sick	Mildly sick
CONTROL	NON	1071	G	609026513	1078682	F	64	MCPO	26	4	2	A	0	0	0	0	0	0	0	0	1	8	0	0	0	0	0	0	0	9	0	Mildly sick	Mildly sick
CONTROL	NON	1336	G	610238859	1086825	F	89	SSM	2	1	0	A	0	0	0	0	0	0	0	0	0	9	0	0	0	0	0	0	0	9	0	Mildly sick	Mildly sick
CONTROL	NON	1317	G	610187999	1100271	F	66	COMM	6	1	0	A	0	0	0	0	0	0	0	0	0	11	0	0	0	0	0	0	0	9	0	Mildly sick	Mildly sick
CONTROL	NON	1043	G	608941456	1119497	F	63	FM	3	1	0	A	0	0	0	0	0	0	0	0	0	6	0	0	0	0	0	0	0	9	0	Mildly sick	Mildly sick
CONTROL	NON	1138	G	609357835	1119881	M	62	MCMC	8	6	1	A	0	0	0	0	0	0	0	0	0	24	0	0	0	0	0	0	0	9	0	Moderately sick	Moderately/Very sick
CONTROL	NON	1033	G	608910741	1132970	F	40	FM	2	1	0	A	0	0	0	0	0	0	0	0	0	7	0	0	0	0	0	0	0	9	0	Mildly sick	Mildly sick
CONTROL	NON	1248	G	609849245	1140436	M	30	FM	3	1	1	A	0	0	0	0	0	0	0	0	0	11	0	0	0	0	0	0	0	9	0	Mildly sick	Mildly sick
CONTROL	NON	1022	G	608875597	1145538	M	62	FED	19	1	19	D	0	0	1	0	0	1	0	0	1	23	0	0	0	1	0	0	0	0	0	Moderately sick	Moderately/Very sick
CONTROL	NON	1328	G	610220030	1156667	M	23	MCPO	16	1	0	A	0	0	0	0	0	0	0	0	0	10	0	0	0	0	0	0	0	9	0	Mildly sick	Mildly sick
CONTROL	NON	1271	G	609963384	1181711	M	63	SSM	13	13	11	A	0	0	0	0	0	0	0	0	1	22	0	0	0	0	0	0	0	9	0	Moderately sick	Moderately/Very sick
CONTROL	NON	1187	G	609552740	1187105	M	65	SSM	5	2	0	A	0	0	0	0	0	0	0	0	0	12	0	0	0	0	0	0	0	9	0	Mildly sick	Mildly sick
CONTROL	NON	1303	G	610118648	1207996	M	87	SSM	4	1	0	A	0	0	0	0	0	0	0	0	0	7	1	0	1	0	1	0	1	9	0	Mildly sick	Mildly sick
CONTROL	NON	1334	G	610232282	1238746	M	57		3	1	0	A	0	0	0	0	0	0	0	0	0	3	1	2	3	0	1	1	1	9	0	Mildly sick	Mildly sick
CONTROL	NON	1244	G	609846696	1261995	F	56	MCPO	2	1	0	A	0	0	0	0	0	0	0	0	0	7	0	0	0	0	0	0	0	9	0	Mildly sick	Mildly sick
CONTROL	NON	1074	G	609050364	1268708	M	60	SSM	18	8	5	A	1	0	0	0	0	0	0	0	1	10	0	0	0	0	0	0	0	9	0	Mildly sick	Mildly sick
CONTROL	NON	1173	G	609471214	1269509	F	33	MCPO	2	1	1	A	0	0	0	0	0	0	0	0	0	9	0	0	0	0	0	0	0	9	0	Mildly sick	Mildly sick
CONTROL	NON	1166	G	609467543	1284392	M	73	SSM	14	14	12	A	0	0	0	0	0	0	0	0	1	19	0	0	0	0	0	0	0	9	0	Moderately sick	Moderately/Very sick
CONTROL	NON	1144	G	609388723	1297658	M	39	MCPO	4	1	0	A	0	0	0	0	0	0	0	0	0	4	0	0	0	0	0	0	0	9	0	Mildly sick	Mildly sick
CONTROL	NON	1251	G	609864939	1300646	F	63	SSM	11	2	0	A	0	0	0	0	0	0	0	0	0	12	20	0	20	0	1	0	1	9	0	Mildly sick	Mildly sick
CONTROL	NON	1002	G	608643235	1310435	M	63	FED	34	32	26	A	0	0	0	0	0	1	0	0	1	15	0	0	0	0	0	0	0	9	0	Moderately sick	Moderately/Very sick
CONTROL	NON	1275	G	609994496	1312494	M	62	SSM	5	2	0	A	0	0	0	0	0	0	0	0	0	4	0	0	0	0	0	0	0	9	0	Mildly sick	Mildly sick
CONTROL	NON	1250	G	609851829	1336726	F	56	SSM	30	30	22	D	0	0	0	0	0	1	0	0	1	23	0	0	0	1	0	0	0	1	1	Moderately sick	Moderately/Very sick
CONTROL	NON	1232	G	609797998	1340490	F	56	FM	5	2	0	A	1	0	0	0	0	0	0	0	0	5	2	0	2	0	1	0	1	9	0	Mildly sick	Mildly sick
CONTROL	NON	1292	G	610075780	1343276	M	43	COMM	1	1	1	A	0	0	0	0	0	0	0	0	0	19	0	0	0	0	0	0	0	9	0	Moderately sick	Moderately/Very sick
CONTROL	NON	1256	G	609888250	1343806	M	90	SSM	1	1	0	A	0	0	0	0	0	0	0	0	0	6	0	0	0	0	0	0	0	9	0	Mildly sick	Mildly sick
CONTROL	NON	1107	G	609206065	1353491	F	84	SSM	2	1	0	A	0	0	0	0	0	0	0	0	0	15	0	0	0	0	0	0	0	9	0	Moderately sick	Moderately/Very sick
CONTROL	NON	1176	G	609487558	1354086	F	73	SSM	43	33	33	A	0	0	1	0	0	1	0	1	1	29	0	0	0	0	0	0	0	9	0	Very sick	Moderately/Very sick
CONTROL	NON	1306	G	610135097	1354086	F	73	SSM	6	6	6	D	0	0	1	0	0	1	0	1	0	22	2	0	2	1	1	0	1	1	1	Moderately sick	Moderately/Very sick
CONTROL	NON	1376	G	8100063646	1361784	F	78	SSM	5	2	0	A	0	0	0	0	0	0	0	0	0	11	0	0	0	0	0	0	0	9	0	Mildly sick	Mildly sick
CONTROL	NON	1029	G	608894515	1362676	M	82	SSM	12	4	0	A	0	0	1	0	0	0	0	1	0	16	2	0	2	0	1	0	1	9	0	Moderately sick	Moderately/Very sick
CONTROL	NON	1133	G	609329933	1362703	M	22	COMM	2	1	0	A	0	0	0	0	0	0	0	0	0	1	3	3	6	0	1	1	1	9	0	Mildly sick	Mildly sick
CONTROL	NON	1241	G	609829320	1365608	M	80	SSM	18	18	17	D	0	0	0	0	0	1	0	0	1	16	0	0	0	1	0	0	0	1	1	Moderately sick	Moderately/Very sick
CONTROL	NON	1115	G	609236633	1365779	M	28		1	1	0	A	0	0	0	0	0	0	0	0	0	5	0	0	0	0	0	0	0	9	0	Mildly sick	Mildly sick
CONTROL	NON	1363	G	610363046	1367870	M	42	FM	32	10	5	A	0	0	0	0	0	0	0	0	1	18	1	0	1	0	1	0	1	9	0	Moderately sick	Moderately/Very sick
CONTROL	NON	1239	G	609814751	1372494	M	61	COMM	8	5	0	A	0	0	0	0	0	0	0	0	0	14	0	0	0	0	0	0	0	9	0	Mildly sick	Mildly sick
CONTROL	NON	1335	G	610238404	1373364	M	72	SSM	13	11	3	A	1	0	0	0	0	0	0	0	1	15	0	0	0	0	0	0	0	9	0	Moderately sick	Moderately/Very sick
CONTROL	NON	1143	G	609378013	1375469	M	22	COMM	4	1	0	A	0	0	0	0	0	0	0	0	0	2	0	0	0	0	0	0	0	9	0	Mildly sick	Mildly sick
CONTROL	NON	1198	G	609618053	1379633	F	82	SSM	13	8	0	A	0	0	1	0	0	0	0	0	0	26	4	0	4	0	1	0	1	9	0	Very sick	Moderately/Very sick
CONTROL	NON	1208	G	609687561	1393817	F	19	FM	2	2	0	A	0	0	0	0	0	0	0	0	0	0	4	0	4	0	1	0	1	9	0	Mildly sick	Mildly sick
CONTROL	NON	1330	G	610222531	1399606	F	57	COMM	4	2	0	A	0	0	0	0	0	0	0	0	0	5	0	0	0	0	0	0	0	9	0	Mildly sick	Mildly sick
CONTROL	NON	1359	G	610356230	1401004	M	59	MCPO	7	5	2	A	0	0	0	0	0	0	0	0	1	21	0	0	0	0	0	0	0	9	0	Moderately sick	Moderately/Very sick
CONTROL	NON	1351	G	610315426	1411627	M	66	SSM	3	2	0	A	0	0	0	0	0	0	0	0	0	7	0	0	0	0	0	0	0	9	0	Mildly sick	Mildly sick
CONTROL	NON	1114	G	609231121	1414941	M	50	COMM	2	1	0	A	0	0	0	0	0	0	0	0	0	4	0	0	0	0	0	0	0	9	0	Mildly sick	Mildly sick
CONTROL	NON	1233	G	609798103	1415912	F	77	SSM	56	54	38	A	0	0	1	0	0	1	0	0	1	15	0	0	0	0	0	0	0	9	0	Moderately sick	Moderately/Very sick
CONTROL	NON	1061	G	608988317	1426027	F	61	MCMC	96	7	40	A	0	1	1	0	0	1	0	1	1	27	0	0	0	0	0	0	0	9	0	Very sick	Moderately/Very sick
CONTROL	NON	1355	G	610326787	1451932	F	75	COMM	8	1	0	A	0	0	1	0	0	0	0	0	0	6	0	0	0	0	0	0	0	9	0	Mildly sick	Mildly sick
CONTROL	NON	1016	G	608821898	1455073	M	74	SSM	8	7	4	D	0	0	0	0	0	0	0	0	1	27	0	0	0	1	0	0	0	1	1	Very sick	Moderately/Very sick
CONTROL	NON	1162	G	609443171	1459617	M	87	SSM	6	3	0	A	0	0	0	0	0	0	0	0	0	13	0	0	0	0	0	0	0	9	0	Mildly sick	Mildly sick
CONTROL	NON	1082	G	609093646	1460083	F	68	SSM	11	1	1	D	0	0	0	0	0	0	0	0	0	32	0	0	0	1	0	0	0	0	0	Very sick	Moderately/Very sick
CONTROL	NON	1151	G	609405972	1473669	F	47	MCPO	7	1	0	A	0	0	0	0	0	0	0	0	0	4	5	0	5	0	1	0	1	9	0	Mildly sick	Mildly sick
CONTROL	NON	1215	G	609718689	1494198	M	50	MCPO	10	3	0	A	0	0	0	0	0	1	0	0	1	14	0	0	0	0	0	0	0	9	0	Mildly sick	Mildly sick
CONTROL	NON	1113	G	609222096	1495552	F	28	FM	10	3	0	A	0	0	0	0	0	0	0	0	0	4	0	0	0	0	0	0	0	9	0	Mildly sick	Mildly sick
CONTROL	NON	1049	G	608944039	1501130	F	83	SSM	22	9	7	A	0	0	0	0	0	0	0	0	1	13	0	0	0	0	0	0	0	9	0	Mildly sick	Mildly sick
CONTROL	NON	1210	G	609694591	1505024	M	37	COMM	1	1	1	A	0	0	0	0	0	0	0	0	0	0	0	0	0	0	0	0	0	9	0	Mildly sick	Mildly sick
CONTROL	NON	1152	G	609407168	1511250	F	83	SSM	4	2	0	A	0	0	0	0	0	0	0	0	0	14	0	0	0	0	0	0	0	9	0	Mildly sick	Mildly sick
CONTROL	NON	1213	G	609700174	1522602	F	74	SSM	3	1	0	A	0	0	0	0	0	0	0	0	0	9	0	0	0	0	0	0	0	9	0	Mildly sick	Mildly sick
CONTROL	NON	1307	G	610136103	1531729	M	36	SSM	6	1	0	A	0	0	0	0	0	0	0	0	0	11	0	0	0	0	0	0	0	9	0	Mildly sick	Mildly sick
CONTROL	NON	1051	G	608944807	1551269	M	26	MCPO	2	2	2	D	0	0	0	0	0	0	0	0	1	18	0	0	0	1	0	0	0	0	0	Moderately sick	Moderately/Very sick
CONTROL	NON	1288	G	610063851	1562262	M	49	FM	16	6	1	A	0	0	1	0	0	0	1	0	1	23	0	0	0	0	0	0	0	9	0	Moderately sick	Moderately/Very sick
CONTROL	NON	1289	G	610064586	1573490	M	63	SSM	15	5	2	A	1	0	0	0	0	0	0	0	0	6	0	0	0	0	0	0	0	9	0	Mildly sick	Mildly sick
CONTROL	NON	1369	G	610380792	1573490	M	63	SSM	4	2	0	A	0	0	0	0	0	0	1	1	0	12	1	0	1	0	1	0	1	9	0	Mildly sick	Mildly sick
CONTROL	NON	1344	G	610281586	1596583	M	48	MCPO	5	1	1	A	0	0	0	0	0	0	0	0	0	19	0	0	0	0	0	0	0	9	0	Moderately sick	Moderately/Very sick
CONTROL	NON	1103	G	609190962	1597621	M	50	SSM	7	3	0	A	0	0	0	0	0	0	0	0	0	7	0	0	0	0	0	0	0	9	0	Mildly sick	Mildly sick
CONTROL	NON	1190	G	609555073	1600386	F	71	SSM	3	1	0	A	0	0	0	0	0	0	1	0	0	12	1	0	1	0	1	0	1	9	0	Mildly sick	Mildly sick
CONTROL	NON	1146	G	609396189	1617961	F	58	W/C	7	5	2	A	0	0	0	0	0	0	0	0	0	6	6	0	6	0	1	0	1	9	0	Mildly sick	Mildly sick
CONTROL	NON	1135	G	609341615	1620767	M	45	MCPO	6	2	1	A	0	0	0	0	0	0	0	0	0	6	0	0	0	0	0	0	0	9	0	Mildly sick	Mildly sick
CONTROL	NON	1225	G	609761069	1622792	F	38	COMM	5	1	0	A	0	0	0	0	0	0	0	0	0	4	0	2	2	0	1	1	0	9	0	Mildly sick	Mildly sick
CONTROL	NON	1185	G	609551981	1654753	F	30	FM	7	2	1	A	0	0	0	0	0	0	0	0	0	18	0	0	0	0	0	0	0	9	0	Moderately sick	Moderately/Very sick
CONTROL	NON	1222	G	609758479	1656042	M	59	MCPO	9	6	0	A	0	0	0	0	0	0	0	0	0	5	2	0	2	0	1	0	1	9	0	Mildly sick	Mildly sick
CONTROL	NON	1018	G	608823134	1657034	F	25	COMM	4	3	1	A	0	0	0	0	0	0	0	0	0	6	0	0	0	0	0	0	0	9	0	Mildly sick	Mildly sick
CONTROL	NON	1368	G	610376527	1664079	M	53		2	1	0	A	0	0	0	0	0	0	0	0	0	2	0	0	0	0	0	0	0	9	0	Mildly sick	Mildly sick
CONTROL	NON	1220	G	609754585	1664125	M	48		1	1	1	A	0	0	0	0	0	0	0	0	0	13	0	0	0	0	0	0	0	9	0	Mildly sick	Mildly sick
CONTROL	NON	1214	G	609712187	1664322	F	78	SSM	5	2	0	A	0	0	0	0	0	0	0	0	1	17	0	0	0	0	0	0	0	9	0	Moderately sick	Moderately/Very sick
CONTROL	NON	1081	G	609084223	1666238	M	56	SSM	13	8	5	A	1	0	0	1	0	1	0	0	1	7	0	0	0	0	0	0	0	9	0	Mildly sick	Mildly sick
CONTROL	NON	1183	G	609543574	1667841	F	75	SSM	81	6	22	D	0	0	1	1	1	1	0	0	1	15	1	0	1	1	1	0	1	0	0	Moderately sick	Moderately/Very sick
CONTROL	NON	1087	G	609107776	1692928	F	54	CHAM	8	3	0	A	0	0	0	0	0	0	0	0	0	5	0	0	0	0	0	0	0	9	0	Mildly sick	Mildly sick
CONTROL	NON	1064	G	608995841	1693742	M	35	SSM	3	1	0	A	0	0	0	0	0	0	0	0	0	2	0	0	0	0	0	0	0	9	0	Mildly sick	Mildly sick
CONTROL	NON	1240	G	609826656	1717033	M	81	SSM	8	2	0	A	0	0	0	0	0	0	0	0	0	9	2	0	2	0	1	0	1	9	0	Mildly sick	Mildly sick
CONTROL	NON	1044	G	608942199	1718007	M	69	SSM	13	2	0	A	0	0	0	0	0	0	0	0	0	8	0	0	0	0	0	0	0	9	0	Mildly sick	Mildly sick
CONTROL	NON	1147	G	609401104	1719214	F	60	FM	7	4	3	A	0	0	0	0	0	0	0	0	0	9	0	0	0	0	0	0	0	9	0	Mildly sick	Mildly sick
CONTROL	NON	1297	G	610099020	1723627	M	45	COMM	4	2	2	A	0	0	0	0	0	0	0	0	1	14	0	0	0	0	0	0	0	9	0	Mildly sick	Mildly sick
CONTROL	NON	1057	G	608973467	1725443	F	64	COMM	9	6	0	A	0	0	1	0	0	1	0	0	0	12	0	0	0	0	0	0	0	9	0	Mildly sick	Mildly sick
CONTROL	NON	1058	G	608978383	1730414	M	55	FM	1	1	0	A	0	0	0	0	0	0	0	0	0	10	0	0	0	0	0	0	0	9	0	Mildly sick	Mildly sick
CONTROL	NON	1014	G	608819298	1736915	F	48	CIST	19	10	1	A	0	0	1	1	0	0	0	0	0	11	0	0	0	0	0	0	0	9	0	Mildly sick	Mildly sick
CONTROL	NON	1262	G	609929591	1746441	M	31	FM	6	2	0	A	0	0	0	0	0	0	0	0	0	7	0	0	0	0	0	0	0	9	0	Mildly sick	Mildly sick
CONTROL	NON	1067	G	609015516	1752114	F	78	SSM	4	3	0	A	0	0	0	0	0	0	0	0	0	14	0	4	4	0	1	1	0	9	0	Mildly sick	Mildly sick
CONTROL	NON	1142	G	609374764	1753458	F	18	MCPO	4	2	1	A	0	0	0	0	0	0	0	0	0	6	3	0	3	0	1	0	1	9	0	Mildly sick	Mildly sick
CONTROL	NON	1102	G	609189568	1756698	F	43	COMM	2	2	0	A	0	0	0	0	0	0	0	0	0	7	0	0	0	0	0	0	0	9	0	Mildly sick	Mildly sick
CONTROL	NON	1184	G	609546106	1757586	M	73	SSM	5	3	0	A	0	0	0	0	0	0	0	0	0	11	6	4	10	0	1	1	1	9	0	Mildly sick	Mildly sick
CONTROL	NON	1077	G	609056742	1763835	F	67	MCPO	8	3	0	A	0	0	0	0	0	0	0	0	0	9	0	0	0	0	0	0	0	9	0	Mildly sick	Mildly sick
CONTROL	NON	1325	G	610204836	1764184	M	19	MCPO	1	1	0	A	0	0	0	0	0	0	0	0	0	1	0	0	0	0	0	0	0	9	0	Mildly sick	Mildly sick
CONTROL	NON	1274	G	609988084	1764694	M	51		9	1	0	A	0	0	0	0	0	0	0	0	1	9	0	0	0	0	0	0	0	9	0	Mildly sick	Mildly sick
CONTROL	NON	1076	G	609053905	1768175	M	71	SSM	38	18	10	A	0	0	0	0	0	1	0	0	1	18	1	0	1	0	1	0	1	9	0	Moderately sick	Moderately/Very sick
CONTROL	NON	1108	G	609206453	1769616	F	51	MCPO	1	1	1	A	0	0	0	0	0	0	0	0	0	23	0	0	0	0	0	0	0	9	0	Moderately sick	Moderately/Very sick
CONTROL	NON	1110	G	609220694	1787718	M	52	MCPO	2	2	0	A	0	0	0	0	0	0	0	0	0	5	0	0	0	0	0	0	0	9	0	Mildly sick	Mildly sick
CONTROL	NON	1148	G	609401831	1791474	F	58	MCMC	7	4	0	A	0	0	0	0	0	0	0	0	0	5	1	0	1	0	1	0	1	9	0	Mildly sick	Mildly sick
CONTROL	NON	1091	G	609151337	1793113	M	63	MCPO	4	4	0	A	0	0	0	0	0	0	0	0	0	19	0	0	0	0	0	0	0	9	0	Moderately sick	Moderately/Very sick
CONTROL	NON	1007	G	608709341	1795276	M	70	SSM	8	8	0	D	0	0	0	0	0	0	0	0	1	12	0	0	0	1	0	0	0	0	0	Mildly sick	Mildly sick
CONTROL	NON	1301	G	610115800	1800165	M	28	FM	17	3	1	A	0	0	0	0	0	0	0	0	1	9	3	0	3	0	1	0	1	9	0	Mildly sick	Mildly sick
CONTROL	NON	1218	G	609743513	1802564	F	41		3	1	1	A	0	0	0	0	0	0	0	0	1	15	0	0	0	0	0	0	0	9	0	Moderately sick	Moderately/Very sick
CONTROL	NON	1059	G	608979761	1802712	M	80	SSM	6	1	0	A	0	0	0	0	0	0	0	0	0	10	1	0	1	0	1	0	1	9	0	Mildly sick	Mildly sick
CONTROL	NON	1298	G	610107393	1806811	F	68	SSM	2	1	0	A	0	0	0	0	0	0	0	0	0	11	1	0	1	0	1	0	1	9	0	Mildly sick	Mildly sick
CONTROL	NON	1001	G	608239000	1809810	M	27	FM	140	106	68	A	0	0	1	0	0	1	0	0	1	17	2	0	2	0	1	0	1	9	0	Moderately sick	Moderately/Very sick
CONTROL	NON	1085	G	609106687	1810255	M	20	MCPO	6	3	2	A	0	0	0	0	0	0	0	0	1	13	4	0	4	0	1	0	1	9	0	Mildly sick	Mildly sick
CONTROL	NON	1280	G	610008377	1814137	M	70	COMM	8	2	0	A	0	0	0	0	0	0	0	0	0	10	0	0	0	0	0	0	0	9	0	Mildly sick	Mildly sick
CONTROL	NON	1009	G	608786752	1815130	F	63	MCPO	44	43	14	A	0	0	1	0	0	1	0	1	1	19	0	0	0	0	0	0	0	9	0	Moderately sick	Moderately/Very sick
CONTROL	NON	1088	G	609118559	1815211	M	70	SSM	42	18	40	A	0	0	0	0	0	1	1	0	1	23	0	0	0	0	0	0	0	9	0	Moderately sick	Moderately/Very sick
CONTROL	NON	1013	G	608819033	1815690	F	21	MCPO	6	3	1	A	0	0	0	0	0	0	0	0	0	15	0	0	0	0	0	0	0	9	0	Moderately sick	Moderately/Very sick
CONTROL	NON	1017	G	608823084	1815696	F	65	SSM	5	4	0	A	0	0	0	0	0	0	0	0	0	9	0	0	0	0	0	0	0	9	0	Mildly sick	Mildly sick
CONTROL	NON	1024	G	608887121	1815699	F	83	SSM	3	1	0	A	0	0	0	0	0	0	0	0	0	16	0	0	0	0	0	0	0	9	0	Moderately sick	Moderately/Very sick
CONTROL	NON	1045	G	608942595	1815706	F	44	W/C	2	1	1	A	0	0	0	0	0	0	0	0	0	19	0	0	0	0	0	0	0	9	0	Moderately sick	Moderately/Very sick
CONTROL	NON	1047	G	608942926	1815710	F	36	FM	3	2	2	A	0	0	0	0	0	0	0	0	0	14	0	0	0	0	0	0	0	9	0	Mildly sick	Mildly sick
CONTROL	NON	1341	G	610259913	1815770	F	22	COMM	8	2	0	A	0	0	0	0	0	0	0	0	0	7	4	0	4	0	1	0	1	9	0	Mildly sick	Mildly sick
CONTROL	NON	1153	G	609408349	1817292	F	81	SSM	21	13	0	A	0	0	0	1	0	0	0	0	0	14	0	0	0	0	0	0	0	9	0	Mildly sick	Mildly sick
CONTROL	NON	1069	G	609023007	1817441	M	33		25	3	7	A	0	0	0	0	0	0	0	0	1	26	0	0	0	0	0	0	0	9	0	Very sick	Moderately/Very sick
CONTROL	NON	1010	G	608793782	1817708	M	74	SSM	78	76	48	C	1	0	0	0	0	1	0	0	1	31	0	0	0	1	0	0	0	1	1	Very sick	Moderately/Very sick
CONTROL	NON	1200	G	609624556	1819782	M	70	SSM	9	5	1	A	0	0	0	0	0	0	0	0	1	16	0	0	0	0	0	0	0	9	0	Moderately sick	Moderately/Very sick
CONTROL	NON	1008	G	608750667	1819843	M	74	SSM	24	20	18	A	0	0	0	0	0	0	0	0	1	15	0	0	0	0	0	0	0	9	0	Moderately sick	Moderately/Very sick
CONTROL	NON	1011	G	608805834	1819885	M	54	W/C	13	12	1	A	0	0	0	0	0	0	0	0	1	15	2	0	2	0	1	0	1	9	0	Moderately sick	Moderately/Very sick
CONTROL	NON	1015	G	608820759	1819890	M	58		18	18	18	D	0	0	0	0	0	1	0	0	1	18	0	0	0	1	0	0	0	1	1	Moderately sick	Moderately/Very sick
CONTROL	NON	1027	G	608894341	1819897	M	47	MCPO	3	2	0	A	0	0	0	0	0	0	0	0	0	2	0	0	0	0	0	0	0	9	0	Mildly sick	Mildly sick
CONTROL	NON	1026	G	608894333	1819898	M	35	MCPO	37	15	10	A	0	0	0	0	0	1	1	0	1	18	0	0	0	0	0	0	0	9	0	Moderately sick	Moderately/Very sick
CONTROL	NON	1032	G	608909743	1819900	M	53	MCPO	8	1	0	A	0	0	0	0	0	0	0	0	0	7	0	0	0	0	0	0	0	9	0	Mildly sick	Mildly sick
CONTROL	NON	1037	G	608926028	1819902	M	26	MCPO	4	1	0	A	0	0	0	0	0	0	0	0	0	7	0	0	0	0	0	0	0	9	0	Mildly sick	Mildly sick
CONTROL	NON	1040	G	608936266	1819903	M	66	SSM	11	1	0	A	0	0	0	0	0	0	0	0	0	8	0	0	0	0	0	0	0	9	0	Mildly sick	Mildly sick
CONTROL	NON	1156	G	609432117	1820222	M	57	MCPO	50	50	35	A	1	0	0	0	0	1	0	0	1	19	0	0	0	0	0	0	0	9	0	Moderately sick	Moderately/Very sick
CONTROL	NON	1258	G	609908892	1820709	M	24	CNTY	4	1	0	A	0	0	0	0	0	0	0	0	0	4	0	0	0	0	0	0	0	9	0	Mildly sick	Mildly sick
CONTROL	NON	1012	G	608814927	1820714	M	66	SSM	12	5	2	A	0	0	0	0	0	0	0	0	0	17	0	0	0	0	0	0	0	9	0	Moderately sick	Moderately/Very sick
CONTROL	NON	1266	G	609931068	1820847	M	78	COMM	2	1	0	A	0	0	0	0	0	0	0	0	0	18	4	0	4	0	1	0	1	9	0	Moderately sick	Moderately/Very sick
CONTROL	NON	1019	G	608823548	1820933	M	54		1	1	0	A	0	0	0	0	0	0	0	0	0	2	0	0	0	0	0	0	0	9	0	Mildly sick	Mildly sick
CONTROL	NON	1039	G	608933362	1821124	M	91	COMM	14	10	2	A	0	0	0	0	0	1	0	0	1	14	0	0	0	0	0	0	0	9	0	Mildly sick	Mildly sick
CONTROL	NON	1073	G	609049473	1821138	M	75	COMM	3	1	0	A	0	0	0	0	0	0	0	0	0	10	0	0	0	0	0	0	0	9	0	Mildly sick	Mildly sick
CONTROL	NON	1070	G	609023999	1821139	M	67	COMM	31	5	30	A	0	0	0	0	1	0	0	0	1	19	0	0	0	0	0	0	0	9	0	Moderately sick	Moderately/Very sick
CONTROL	NON	1078	G	609060397	1821151	M	27		24	1	0	A	0	0	0	0	0	0	0	0	0	6	8	4	12	0	1	1	1	9	0	Mildly sick	Mildly sick
CONTROL	NON	1041	G	608940250	1821152	F	78	COMM	5	1	1	A	0	0	0	0	0	0	0	0	0	14	0	0	0	0	0	0	0	9	0	Mildly sick	Mildly sick
CONTROL	NON	1054	G	608960068	1821154	F	43	SSM	3	2	2	A	0	0	0	0	0	0	0	0	1	15	0	0	0	0	0	0	0	9	0	Moderately sick	Moderately/Very sick
CONTROL	NON	1056	G	608962148	1821155	F	89	SSM	18	4	0	A	0	0	1	0	0	0	0	0	0	11	0	0	0	0	0	0	0	9	0	Mildly sick	Mildly sick
CONTROL	NON	1062	G	608990677	1821158	M	20	MCPO	9	2	0	A	0	0	0	0	0	0	0	0	0	2	0	0	0	0	0	0	0	9	0	Mildly sick	Mildly sick
CONTROL	NON	1063	G	608990685	1821159	M	26	COMM	6	5	0	A	0	0	0	0	0	0	0	0	0	2	2	0	2	0	1	0	1	9	0	Mildly sick	Mildly sick
CONTROL	NON	1066	G	609008875	1821160	F	38		5	1	0	A	0	0	0	0	0	0	0	0	0	2	0	0	0	0	0	0	0	9	0	Mildly sick	Mildly sick
CONTROL	NON	1072	G	609048186	1821163	F	49	FM	8	5	2	A	0	0	0	0	0	0	0	0	0	9	0	0	0	0	0	0	0	9	0	Mildly sick	Mildly sick
CONTROL	NON	1084	G	609105911	1821167	F	65	SSM	6	2	0	A	0	0	0	0	0	0	0	0	0	7	0	0	0	0	0	0	0	9	0	Mildly sick	Mildly sick
CONTROL	NON	1096	G	609185855	1821170	F	32	COMM	4	1	1	A	0	0	0	0	0	0	0	0	0	10	0	0	0	0	0	0	0	9	0	Mildly sick	Mildly sick
CONTROL	NON	1023	G	608885273	1821300	M	37	MCPO	4	1	0	A	0	0	0	0	0	0	0	0	0	2	0	0	0	0	0	0	0	9	0	Mildly sick	Mildly sick
CONTROL	NON	1025	G	608892816	1821436	M	54	SSM	35	5	6	A	0	0	1	0	0	1	0	1	1	12	0	0	0	0	0	0	0	9	0	Mildly sick	Mildly sick
CONTROL	NON	1030	G	608905527	1821591	F	86	SSM	5	2	0	A	0	0	0	0	0	0	0	0	0	17	0	0	0	0	0	0	0	9	0	Moderately sick	Moderately/Very sick
CONTROL	NON	1035	G	608911038	1821667	F	45	FM	92	78	48	A	1	0	0	0	0	1	1	0	1	20	4	0	4	0	1	0	1	9	0	Moderately sick	Moderately/Very sick
CONTROL	NON	1036	G	608925723	1821845	F	86	SSM	2	2	1	D	0	0	0	0	0	0	0	0	1	18	4	0	4	1	1	0	1	0	0	Moderately sick	Moderately/Very sick
CONTROL	NON	1340	G	610254153	1822141	F	30		11	1	0	A	0	0	0	0	0	0	1	0	0	12	0	0	0	0	0	0	0	9	0	Mildly sick	Mildly sick
CONTROL	NON	1048	G	608943569	1822240	M	38	MCPO	5	1	0	A	0	0	0	0	0	0	0	0	0	0	0	0	0	0	0	0	0	9	0	Mildly sick	Mildly sick
CONTROL	NON	1050	G	608944278	1822253	M	66	FED	93	93	87	A	0	0	1	0	0	1	0	0	1	10	0	0	0	0	0	0	0	9	0	Mildly sick	Mildly sick
CONTROL	NON	1134	G	609330469	1822392	F	20	SSM	1	1	1	A	0	0	0	0	0	0	0	0	1	7	0	0	0	0	0	0	0	9	0	Mildly sick	Mildly sick
CONTROL	NON	1331	G	610222861	1823084	M	77	SSM	6	2	0	A	0	0	0	0	0	0	0	0	0	12	0	0	0	0	0	0	0	9	0	Mildly sick	Mildly sick
CONTROL	NON	1120	G	609295456	1823266	M	76	MCPO	24	5	0	A	0	0	0	0	0	0	1	0	0	10	0	0	0	0	0	0	0	9	0	Mildly sick	Mildly sick
CONTROL	NON	1086	G	609107461	1823716	M	20		2	2	0	A	0	0	0	0	0	0	0	0	0	5	0	0	0	0	0	0	0	9	0	Mildly sick	Mildly sick
CONTROL	NON	1092	G	609156120	1823721	M	98	SSM	2	2	0	A	0	0	0	0	0	0	0	0	0	9	0	0	0	0	0	0	0	9	0	Mildly sick	Mildly sick
CONTROL	NON	1093	G	609156286	1823722	M	69	SSM	9	2	0	A	0	0	0	0	0	0	0	0	0	14	1	0	1	0	1	0	1	9	0	Mildly sick	Mildly sick
CONTROL	NON	1094	G	609183975	1823724	M	84	COMM	7	5	1	A	0	0	0	0	0	0	0	0	0	6	2	0	2	0	1	0	1	9	0	Mildly sick	Mildly sick
CONTROL	NON	1101	G	609188305	1823733	M	44	COMM	1	1	1	A	0	0	0	0	0	0	0	0	0	15	0	0	0	0	0	0	0	9	0	Moderately sick	Moderately/Very sick
CONTROL	NON	1106	G	609204896	1823736	M	64	W/C	4	2	0	A	0	0	0	0	0	0	0	0	0	9	0	0	0	0	0	0	0	9	0	Mildly sick	Mildly sick
CONTROL	NON	1099	G	609186747	1823751	F	58	MCPO	6	1	0	A	0	0	0	0	0	0	0	0	0	7	0	0	0	0	0	0	0	9	0	Mildly sick	Mildly sick
CONTROL	NON	1141	G	609374681	1823752	F	27		2	1	0	A	0	0	0	0	0	0	0	0	0	2	5	0	5	0	1	0	1	9	0	Mildly sick	Mildly sick
CONTROL	NON	1112	G	609221874	1823753	F	37	MCPO	7	1	0	A	0	0	0	0	0	0	0	0	0	6	0	0	0	0	0	0	0	9	0	Mildly sick	Mildly sick
CONTROL	NON	1127	G	609308978	1823757	F	39	COMM	3	1	0	A	0	0	0	0	0	0	0	0	0	2	4	0	4	0	1	0	1	9	0	Mildly sick	Mildly sick
CONTROL	NON	1130	G	609311394	1823759	F	81	SSM	32	3	0	A	0	0	1	1	0	0	0	0	0	16	0	0	0	0	0	0	0	9	0	Moderately sick	Moderately/Very sick
CONTROL	NON	1132	G	609317912	1823760	F	94	SSM	4	1	0	A	0	0	0	0	0	0	0	0	0	14	0	0	0	0	0	0	0	9	0	Mildly sick	Mildly sick
CONTROL	NON	1079	G	609060546	1824035	M	71	MCMC	11	1	0	A	0	0	0	0	0	0	0	0	1	11	0	0	0	0	0	0	0	9	0	Mildly sick	Mildly sick
CONTROL	NON	1089	G	609126305	1825057	M	81	FED	3	3	0	A	0	0	0	0	0	0	0	0	0	7	0	0	0	0	0	0	0	9	0	Mildly sick	Mildly sick
CONTROL	NON	1090	G	609141742	1825274	F	70	MCMC	6	1	0	A	0	0	0	0	0	0	0	0	0	5	5	0	5	0	1	0	1	9	0	Mildly sick	Mildly sick
CONTROL	NON	1100	G	609188198	1826036	M	22		8	5	0	A	0	0	0	0	0	0	0	0	0	0	0	0	0	0	0	0	0	9	0	Mildly sick	Mildly sick
CONTROL	NON	1111	G	609221809	1826283	M	46		1	1	0	A	0	0	0	0	0	0	0	0	0	21	5	0	5	0	1	0	1	9	0	Moderately sick	Moderately/Very sick
CONTROL	NON	1117	G	609283387	1826287	M	76	SSM	22	13	10	A	0	1	0	0	0	0	0	0	1	19	0	0	0	0	0	0	0	9	0	Moderately sick	Moderately/Very sick
CONTROL	NON	1119	G	609292156	1826289	M	48	FM	5	2	0	A	0	0	0	0	0	0	0	0	1	5	0	0	0	0	0	0	0	9	0	Mildly sick	Mildly sick
CONTROL	NON	1118	G	609292131	1826290	M	64	FED	12	13	10	A	0	0	1	0	0	0	0	0	1	11	0	0	0	0	0	0	0	9	0	Mildly sick	Mildly sick
CONTROL	NON	1121	G	609302591	1826293	M	34	CIST	4	3	2	A	0	0	0	0	0	0	0	0	0	17	0	0	0	0	0	0	0	9	0	Moderately sick	Moderately/Very sick
CONTROL	NON	1125	G	609308101	1826296	M	30	W/C	1	1	0	A	0	0	0	0	0	0	0	0	0	0	0	0	0	0	0	0	0	9	0	Mildly sick	Mildly sick
CONTROL	NON	1126	G	609308515	1826297	M	40	MCPO	20	16	12	A	0	0	0	0	0	0	0	0	1	12	0	0	0	0	0	0	0	9	0	Mildly sick	Mildly sick
CONTROL	NON	1131	G	609312087	1826299	M	46	MCPO	3	1	0	A	0	0	0	0	0	0	0	0	0	3	0	0	0	0	0	0	0	9	0	Mildly sick	Mildly sick
CONTROL	NON	1137	G	609355748	1826305	M	29	MCPO	10	2	2	A	0	0	0	0	0	0	0	0	0	13	4	2	6	0	1	1	1	9	0	Mildly sick	Mildly sick
CONTROL	NON	1109	G	609217161	1826458	M	52	MCPO	6	4	0	A	0	0	0	0	0	0	0	0	0	6	0	0	0	0	0	0	0	9	0	Mildly sick	Mildly sick
CONTROL	NON	1155	G	609422084	1826552	F	30	COMM	3	2	0	A	0	0	0	0	0	0	0	0	0	4	18	0	18	0	1	0	1	9	0	Mildly sick	Mildly sick
CONTROL	NON	1158	G	609438569	1826555	F	56	COMM	4	1	0	A	0	0	0	0	0	0	0	0	0	9	0	0	0	0	0	0	0	9	0	Mildly sick	Mildly sick
CONTROL	NON	1159	G	609438577	1826556	M	55	MCPO	32	10	3	A	0	0	0	0	0	0	0	0	0	10	2	0	2	0	1	0	1	9	0	Mildly sick	Mildly sick
CONTROL	NON	1164	G	609449913	1826559	M	89	COMM	2	1	0	A	0	0	0	0	0	0	0	0	0	16	0	0	0	0	0	0	0	9	0	Moderately sick	Moderately/Very sick
CONTROL	NON	1169	G	609469630	1826564	M	70	COMM	5	2	0	A	0	0	0	0	0	0	0	0	0	12	0	0	0	0	0	0	0	9	0	Mildly sick	Mildly sick
CONTROL	NON	1171	G	609470026	1826565	M	52		51	37	28	A	0	0	1	0	0	0	0	0	1	7	0	0	0	0	0	0	0	9	0	Mildly sick	Mildly sick
CONTROL	NON	1172	G	609471123	1826769	M	18	MCPO	26	19	15	A	1	0	0	0	0	0	0	0	1	14	0	0	0	0	0	0	0	9	0	Mildly sick	Mildly sick
CONTROL	NON	1124	G	609304076	1827110	M	48	MCPO	2	2	0	A	0	0	0	0	0	0	0	0	0	7	0	0	0	0	0	0	0	9	0	Mildly sick	Mildly sick
CONTROL	NON	1128	G	609309042	1827203	M	50	MCPO	9	4	1	A	0	0	0	0	0	0	0	0	0	7	0	0	0	0	0	0	0	9	0	Mildly sick	Mildly sick
CONTROL	NON	1129	G	609310446	1827246	F	55	COMM	3	1	0	A	0	0	0	0	0	0	0	0	0	7	3	0	3	0	1	0	1	9	0	Mildly sick	Mildly sick
CONTROL	NON	1168	G	609469390	1827730	F	55	MCPO	40	26	19	A	0	0	1	0	0	0	0	0	1	21	0	0	0	0	0	0	0	9	0	Moderately sick	Moderately/Very sick
CONTROL	NON	1170	G	609469705	1827731	F	56	MCPO	2	1	0	A	0	0	0	0	0	0	0	0	0	3	0	0	0	0	0	0	0	9	0	Mildly sick	Mildly sick
CONTROL	NON	1179	G	609505003	1827735	F	36		16	1	0	A	0	0	0	0	0	0	0	0	0	5	3	0	3	0	1	0	1	9	0	Mildly sick	Mildly sick
CONTROL	NON	1189	G	609554548	1827741	F	43	SSM	148	88	67	A	0	0	1	0	0	1	0	0	1	25	0	0	0	0	0	0	0	9	0	Very sick	Moderately/Very sick
CONTROL	NON	1201	G	609641170	1827747	F	19	COMM	1	1	0	A	0	0	0	0	0	0	0	0	0	11	3	0	3	0	1	0	1	9	0	Mildly sick	Mildly sick
CONTROL	NON	1136	G	609355300	1827984	F	81	SSM	12	2	0	A	0	0	0	0	0	0	0	0	1	22	0	0	0	0	0	0	0	9	0	Moderately sick	Moderately/Very sick
CONTROL	NON	1157	G	609433560	1828115	M	70	SSM	32	4	9	A	0	0	0	1	1	0	0	0	1	20	8	0	8	0	1	0	1	9	0	Moderately sick	Moderately/Very sick
CONTROL	NON	1160	G	609438684	1829230	M	32		1	1	0	A	0	0	0	0	0	0	0	0	0	1	0	0	0	0	0	0	0	9	0	Mildly sick	Mildly sick
CONTROL	NON	1165	G	609467444	1829652	F	37	FM	10	9	5	A	0	0	0	0	0	0	0	0	1	3	2	0	2	0	1	0	1	9	0	Mildly sick	Mildly sick
CONTROL	NON	1247	G	609849120	1829652	F	37	FM	9	7	2	A	0	0	0	0	0	0	0	0	0	11	1	0	1	0	1	0	1	9	0	Mildly sick	Mildly sick
CONTROL	NON	1175	G	609478805	1829822	M	72	SSM	2	1	0	A	0	0	0	0	0	0	1	0	0	7	2	0	2	0	1	0	1	9	0	Mildly sick	Mildly sick
CONTROL	NON	1180	G	609505235	1830166	M	49	FM	1	1	0	A	0	0	0	0	0	0	0	0	0	2	10	0	10	0	1	0	1	9	0	Mildly sick	Mildly sick
CONTROL	NON	1195	G	609589874	1830379	M	54	COMM	26	7	0	A	0	0	0	0	0	0	0	0	0	9	0	0	0	0	0	0	0	9	0	Mildly sick	Mildly sick
CONTROL	NON	1196	G	609606082	1830382	M	26	COMM	6	1	1	A	0	0	0	0	0	0	0	0	0	12	0	0	0	0	0	0	0	9	0	Mildly sick	Mildly sick
CONTROL	NON	1202	G	609655501	1830387	M	37	MCPO	45	3	28	A	0	0	1	0	0	0	0	0	1	11	0	0	0	0	0	0	0	9	0	Mildly sick	Mildly sick
CONTROL	NON	1206	G	609676473	1830391	M	32		1	1	0	A	0	0	0	0	0	0	0	0	0	8	0	0	0	0	0	0	0	9	0	Mildly sick	Mildly sick
CONTROL	NON	1209	G	609691001	1830392	M	62		3	2	0	A	0	0	0	0	0	0	0	0	0	5	0	0	0	0	0	0	0	9	0	Mildly sick	Mildly sick
CONTROL	NON	1235	G	609804547	1830407	F	70	MCPO	9	2	0	A	0	0	0	0	0	0	0	0	0	7	0	0	0	0	0	0	0	9	0	Mildly sick	Mildly sick
CONTROL	NON	1236	G	609810031	1830408	F	59	COMM	1	1	0	A	0	0	0	0	0	0	0	0	0	7	0	0	0	0	0	0	0	9	0	Mildly sick	Mildly sick
CONTROL	NON	1261	G	609927900	1830417	F	39	COMM	35	15	8	A	0	0	1	0	0	0	0	0	1	22	0	0	0	0	0	0	0	9	0	Moderately sick	Moderately/Very sick
CONTROL	NON	1182	G	609535984	1830634	M	44	FM	1	1	0	A	0	0	0	0	0	0	0	0	0	4	15	0	15	0	1	0	1	9	0	Mildly sick	Mildly sick
CONTROL	NON	1193	G	609570320	1831158	F	32	FM	7	1	0	A	0	0	0	0	0	0	0	0	0	7	34	30	64	0	1	1	1	9	0	Mildly sick	Mildly sick
CONTROL	NON	1199	G	609621974	1831853	M	85	SSM	7	1	2	A	0	0	1	0	0	0	0	0	0	8	0	0	0	0	0	0	0	9	0	Mildly sick	Mildly sick
CONTROL	NON	1203	G	609674734	1832084	F	23		1	1	1	D	0	0	1	0	0	0	0	1	0	21	0	0	0	1	0	0	0	0	0	Moderately sick	Moderately/Very sick
CONTROL	NON	1205	G	609676309	1832125	F	63	MCPO	1	1	0	A	0	0	0	0	0	0	0	0	0	8	1	0	1	0	1	0	1	9	0	Mildly sick	Mildly sick
CONTROL	NON	1223	G	609758917	1832321	M	51	FM	44	28	22	A	0	0	1	0	0	0	0	0	1	18	1	0	1	0	1	0	1	9	0	Moderately sick	Moderately/Very sick
CONTROL	NON	1229	G	609783592	1832330	M	28	FM	1	1	0	A	0	0	0	0	0	0	0	0	0	3	2	0	2	0	1	0	1	9	0	Mildly sick	Mildly sick
CONTROL	NON	1230	G	609792387	1832331	M	48		4	1	0	A	0	0	0	0	0	0	0	0	0	2	0	0	0	0	0	0	0	9	0	Mildly sick	Mildly sick
CONTROL	NON	1231	G	609797121	1832333	M	29		2	2	0	A	0	0	0	0	0	0	0	0	0	7	0	0	0	0	0	0	0	9	0	Mildly sick	Mildly sick
CONTROL	NON	1243	G	609831805	1832336	M	48	FM	18	10	7	A	0	0	0	0	0	0	0	0	1	21	0	0	0	0	0	0	0	9	0	Moderately sick	Moderately/Very sick
CONTROL	NON	1237	G	609810163	1832337	M	32	COMM	5	1	0	A	0	0	0	0	0	0	0	0	0	1	0	0	0	0	0	0	0	9	0	Mildly sick	Mildly sick
CONTROL	NON	1245	G	609847041	1832369	M	55	FED	6	1	1	A	0	0	0	0	0	0	0	0	0	17	0	0	0	0	0	0	0	9	0	Moderately sick	Moderately/Very sick
CONTROL	NON	1246	G	609849112	1832372	M	19	CNTY	19	5	3	A	0	0	0	0	0	0	0	0	0	14	0	0	0	0	0	0	0	9	0	Mildly sick	Mildly sick
CONTROL	NON	1254	G	609882907	1832380	M	29		4	3	0	A	0	0	0	0	0	0	0	0	0	12	0	0	0	0	0	0	0	9	0	Mildly sick	Mildly sick
CONTROL	NON	1211	G	609695622	1832475	M	52	FM	3	1	0	A	0	0	0	0	0	0	0	0	0	3	0	0	0	0	0	0	0	9	0	Mildly sick	Mildly sick
CONTROL	NON	1212	G	609697305	1832494	M	50	COMM	1	1	0	A	0	0	0	0	0	0	0	0	0	4	0	0	0	0	0	0	0	9	0	Mildly sick	Mildly sick
CONTROL	NON	1270	G	609949474	1833080	M	73	SSM	5	1	0	A	0	0	0	0	0	0	0	0	0	12	0	0	0	0	0	0	0	9	0	Mildly sick	Mildly sick
CONTROL	NON	1228	G	609762315	1833323	M	28	MCPO	1	1	0	A	0	0	0	0	0	0	0	0	0	1	0	0	0	0	0	0	0	9	0	Mildly sick	Mildly sick
CONTROL	NON	1272	G	609978614	1833709	F	50	PAT	2	1	0	A	0	0	0	0	0	0	0	0	0	7	0	0	0	0	0	0	0	9	0	Mildly sick	Mildly sick
CONTROL	NON	1290	G	610066672	1833717	F	25	FM	7	1	0	A	0	0	0	0	0	0	0	0	0	6	2	0	2	0	1	0	1	9	0	Mildly sick	Mildly sick
CONTROL	NON	1299	G	610112781	1833718	F	75	SSM	1	1	0	D	0	0	0	0	0	0	0	0	0	25	1	0	1	1	1	0	1	0	0	Very sick	Moderately/Very sick
CONTROL	NON	1313	G	610179186	1833729	F	84	COMM	5	2	0	A	0	0	0	0	0	0	0	0	0	11	4	4	8	0	1	1	1	9	0	Mildly sick	Mildly sick
CONTROL	NON	1318	G	610198822	1833733	M	35		32	2	0	A	0	0	0	0	0	0	0	0	0	12	0	0	0	0	0	0	0	9	0	Mildly sick	Mildly sick
CONTROL	NON	1322	G	610202103	1833738	F	25		4	2	1	A	0	1	0	0	0	0	0	0	0	11	0	0	0	0	0	0	0	9	0	Mildly sick	Mildly sick
CONTROL	NON	1276	G	609994918	1833752	M	49		1	1	1	D	0	0	0	0	0	0	0	0	1	28	0	0	0	1	0	0	0	0	0	Very sick	Moderately/Very sick
CONTROL	NON	1279	G	610007395	1833753	M	21	COMM	7	5	1	A	0	0	0	0	0	0	0	0	0	7	3	0	3	0	1	0	1	9	0	Mildly sick	Mildly sick
CONTROL	NON	1284	G	610009805	1833755	M	19	FM	45	12	8	A	0	0	0	0	0	1	0	0	1	13	0	0	0	0	0	0	0	9	0	Mildly sick	Mildly sick
CONTROL	NON	1282	G	610009607	1833756	M	88	SSM	63	63	33	C	0	0	0	0	0	0	0	0	1	23	1	0	1	1	1	0	1	1	1	Moderately sick	Moderately/Very sick
CONTROL	NON	1263	G	609930151	1833764	M	24		6	6	4	A	0	0	0	0	0	0	0	0	1	20	0	0	0	0	0	0	0	9	0	Moderately sick	Moderately/Very sick
CONTROL	NON	1269	G	609948203	1833769	M	18	FM	15	15	5	A	0	0	0	0	0	0	0	0	0	14	0	0	0	0	0	0	0	9	0	Mildly sick	Mildly sick
CONTROL	NON	1278	G	609995147	1833966	M	27		1	1	1	D	0	0	0	0	0	0	0	0	1	24	0	0	0	1	0	0	0	0	0	Moderately sick	Moderately/Very sick
CONTROL	NON	1268	G	609944699	1833990	M	78	MCMC	1	1	0	A	0	0	0	0	0	0	0	0	0	6	0	0	0	0	0	0	0	9	0	Mildly sick	Mildly sick
CONTROL	NON	1253	G	609866785	1834750	M	32	FM	5	4	1	A	0	0	0	0	0	0	0	0	0	12	2	0	2	0	1	0	1	9	0	Mildly sick	Mildly sick
CONTROL	NON	1255	G	609883939	1835006	M	18	FM	10	6	3	A	0	0	0	0	0	0	0	0	0	11	0	0	0	0	0	0	0	9	0	Mildly sick	Mildly sick
CONTROL	NON	1257	G	609896063	1835164	M	69	SSM	10	4	0	A	0	0	0	0	0	0	0	0	0	9	2	0	2	0	1	0	1	9	0	Mildly sick	Mildly sick
CONTROL	NON	1259	G	609914072	1835397	M	75	SSM	4	2	0	A	0	0	0	0	0	0	0	0	0	7	0	0	0	0	0	0	0	9	0	Mildly sick	Mildly sick
CONTROL	NON	1291	G	610067092	1835485	M	65	SSM	7	4	1	A	0	0	0	0	0	0	0	0	0	11	1	0	1	0	1	0	1	9	0	Mildly sick	Mildly sick
CONTROL	NON	1295	G	610098444	1835489	M	74	SSM	3	1	0	A	0	0	0	0	0	0	0	0	0	5	0	0	0	0	0	0	0	9	0	Mildly sick	Mildly sick
CONTROL	NON	1300	G	610113540	1835492	M	24		6	5	0	A	0	0	0	0	0	0	0	0	0	2	2	0	2	0	1	0	1	9	0	Mildly sick	Mildly sick
CONTROL	NON	1312	G	610174799	1835496	M	40	W/C	13	1	1	A	0	0	0	0	0	0	0	0	0	4	0	0	0	0	0	0	0	9	0	Mildly sick	Mildly sick
CONTROL	NON	1309	G	610153181	1835505	M	20	MCPO	2	1	0	A	0	0	0	0	0	0	0	0	0	3	0	0	0	0	0	0	0	9	0	Mildly sick	Mildly sick
CONTROL	NON	1314	G	610185639	1835506	M	19		3	1	1	A	0	0	0	0	0	0	0	0	0	11	2	0	2	0	1	0	1	9	0	Mildly sick	Mildly sick
CONTROL	NON	1333	G	610225476	1835551	F	45	MCPO	1	1	1	C	0	0	0	0	0	0	0	0	1	37	3	0	3	1	1	0	1	0	0	Very sick	Moderately/Very sick
CONTROL	NON	1343	G	610281560	1835558	F	20	MCPO	1	1	0	A	0	0	0	0	0	0	0	0	0	4	0	0	0	0	0	0	0	9	0	Mildly sick	Mildly sick
CONTROL	NON	1364	G	610363061	1835567	F	49	MCPO	2	2	2	C	0	0	0	0	0	0	0	0	0	21	0	0	0	1	0	0	0	0	0	Moderately sick	Moderately/Very sick
CONTROL	NON	1264	G	609930490	1835674	M	86	SSM	23	1	0	A	0	0	0	0	1	0	0	0	0	13	0	0	0	0	0	0	0	9	0	Mildly sick	Mildly sick
CONTROL	NON	1265	G	609930698	1835680	F	33	COMM	10	4	0	A	0	0	1	0	0	0	0	0	0	6	0	0	0	0	0	0	0	9	0	Mildly sick	Mildly sick
CONTROL	NON	1283	G	610009649	1836832	M	80	SSM	6	4	0	A	0	0	0	0	0	0	0	0	0	9	0	0	0	0	0	0	0	9	0	Mildly sick	Mildly sick
CONTROL	NON	1285	G	610010274	1836853	M	47	COMM	2	1	0	A	0	0	0	0	0	0	0	0	0	6	11	0	11	0	1	0	1	9	0	Mildly sick	Mildly sick
CONTROL	NON	1286	G	610011439	1836879	F	45	COMM	3	1	0	A	0	0	0	0	0	0	0	0	0	2	2	0	2	0	1	0	1	9	0	Mildly sick	Mildly sick
CONTROL	NON	1287	G	610013690	1836928	M	21		2	1	1	A	0	0	0	0	0	0	0	0	0	3	2	14	16	0	1	1	1	9	0	Mildly sick	Mildly sick
CONTROL	NON	1315	G	610185647	1837184	M	23		2	2	1	A	0	0	0	0	0	0	0	0	0	21	0	0	0	0	0	0	0	9	0	Moderately sick	Moderately/Very sick
CONTROL	NON	1324	G	610204364	1837192	M	59	FED	3	2	0	A	0	0	0	0	0	0	0	0	0	7	0	0	0	0	0	0	0	9	0	Mildly sick	Mildly sick
CONTROL	NON	1329	G	610220840	1837196	M	55	COMM	7	4	0	A	1	0	0	0	0	0	0	0	0	10	0	0	0	0	0	0	0	9	0	Mildly sick	Mildly sick
CONTROL	NON	1338	G	610251779	1837202	M	24	MCPO	8	1	0	A	0	0	0	0	0	0	0	0	0	4	0	0	0	0	0	0	0	9	0	Mildly sick	Mildly sick
CONTROL	NON	1346	G	610285322	1837205	M	40	MCPO	2	1	1	A	0	0	0	0	0	0	0	0	0	5	0	0	0	0	0	0	0	9	0	Mildly sick	Mildly sick
CONTROL	NON	1350	G	610286452	1837207	M	45	FM	18	16	8	A	0	0	0	0	0	0	0	0	1	20	2	0	2	0	1	0	1	9	0	Moderately sick	Moderately/Very sick
CONTROL	NON	1370	G	610382566	1837208	M	55	FM	17	11	1	A	0	0	0	0	0	0	0	0	1	7	1	0	1	0	1	0	1	9	0	Mildly sick	Mildly sick
CONTROL	NON	1352	G	610317679	1837210	M	54	W/C	3	3	0	A	0	0	0	0	0	0	0	0	0	11	0	0	0	0	0	0	0	9	0	Mildly sick	Mildly sick
CONTROL	NON	1360	G	610360554	1837215	M	50	COMM	14	7	4	A	0	0	0	0	0	0	0	0	1	13	1	0	1	0	1	0	1	9	0	Mildly sick	Mildly sick
CONTROL	NON	1294	G	610086209	1837494	M	40	FM	5	1	0	A	0	0	0	0	0	0	0	0	0	1	1	0	1	0	1	0	1	9	0	Mildly sick	Mildly sick
CONTROL	NON	1305	G	610118754	1837923	F	84	SSM	8	3	0	A	0	0	0	0	0	0	0	0	0	6	0	0	0	0	0	0	0	9	0	Mildly sick	Mildly sick
CONTROL	NON	1311	G	610169237	1838601	M	53	SSM	27	18	8	A	0	0	1	0	0	0	0	0	1	2	0	0	0	0	0	0	0	9	0	Mildly sick	Mildly sick
CONTROL	NON	1367	G	610366684	1838611	M	39	FM	3	2	1	A	0	0	0	0	0	0	0	0	0	17	0	0	0	0	0	0	0	9	0	Moderately sick	Moderately/Very sick
CONTROL	NON	1373	G	610397747	1838615	M	20	FM	3	2	0	A	0	0	0	0	0	0	0	0	0	3	0	0	0	0	0	0	0	9	0	Mildly sick	Mildly sick
CONTROL	NON	1374	G	610409559	1838617	M	57	COMM	1	1	1	D	0	0	0	0	0	0	0	0	0	25	2	0	2	1	1	0	1	0	0	Very sick	Moderately/Very sick
CONTROL	NON	1375	G	610410391	1838618	M	41		6	5	1	A	0	0	0	0	0	0	0	0	0	8	0	0	0	0	0	0	0	9	0	Mildly sick	Mildly sick
CONTROL	NON	1323	G	610204125	1839146	M	49	COMM	5	4	0	A	0	0	0	0	0	0	0	0	0	3	0	0	0	0	0	0	0	9	0	Mildly sick	Mildly sick
CONTROL	NON	1342	G	610268070	1839985	M	19	MCPO	1	1	0	A	0	0	0	0	0	0	0	0	0	1	0	0	0	0	0	0	0	9	0	Mildly sick	Mildly sick
CONTROL	NON	1356	G	610333429	1840871	M	69	MCMC	3	2	0	A	0	0	0	0	0	0	0	0	0	7	2	0	2	0	1	0	1	9	0	Mildly sick	Mildly sick
CONTROL	NON	1362	G	610362238	1841396	M	48		1	1	0	A	0	0	0	0	0	0	0	0	0	7	2	0	2	0	1	0	1	9	0	Mildly sick	Mildly sick
CONTROL	NON	1365	G	610364051	1841424	F	30	MCPO	5	2	0	A	0	0	0	0	0	0	0	0	0	0	0	0	0	0	0	0	0	9	0	Mildly sick	Mildly sick
CONTROL	NON	1371	G	610393183	1841849	F	64		29	6	0	A	0	0	0	0	0	0	0	0	1	6	0	0	0	0	0	0	0	9	0	Mildly sick	Mildly sick
TEST	PRO	2412	G	614878155	106	M	80	SSM	15	8	0	A	0	0	0	0	0	0	0	0	0	13	4	0	4	0	1	0	1	9	0	Mildly sick	Mildly sick
TEST	PRO	2030	G	613549393	23828	F	80	COMM	4	1	0	A	0	0	0	0	0	0	0	0	0	12	0	0	0	0	0	0	0	9	0	Mildly sick	Mildly sick
TEST	PRO	2298	G	614479830	77337	F	45	MCPO	7	1	0	A	0	0	0	0	0	0	0	0	0	9	0	0	0	0	0	0	0	9	0	Mildly sick	Mildly sick
TEST	PRO	2428	G	614930386	103650	F	91	SSM	1	1	0	D	0	0	0	0	0	0	0	0	1	36	0	0	0	1	0	0	0	0	0	Very sick	Moderately/Very sick
TEST	PRO	2278	G	614424661	103930	F	89	SSM	4	1	0	A	0	0	1	0	0	0	0	0	0	11	0	0	0	0	0	0	0	9	0	Mildly sick	Mildly sick
TEST	PRO	2331	G	614593507	104445	M	43	MCPO	1	1	0	D	0	0	0	0	0	0	0	0	0	21	1	3	4	1	1	1	1	0	0	Moderately sick	Moderately/Very sick
TEST	PRO	2396	G	614824837	110941	F	51	MCMC	30	1	0	A	0	0	0	0	0	0	0	0	0	10	1	0	1	0	1	0	1	9	0	Mildly sick	Mildly sick
TEST	PRO	2207	G	614137669	122308	F	79	SSM	17	4	0	A	0	0	1	0	0	1	0	0	0	24	0	0	0	0	0	0	0	9	0	Moderately sick	Moderately/Very sick
TEST	PRO	2443	G	614978286	123471	M	42		7	1	0	A	0	0	0	0	0	0	0	0	0	2	0	0	0	0	0	0	0	9	0	Mildly sick	Mildly sick
TEST	PRO	2020	G	613451384	142651	M	41	FM	25	13	0	A	0	0	0	0	0	0	0	0	1	16	0	2	2	0	1	1	0	9	0	Moderately sick	Moderately/Very sick
TEST	PRO	2380	G	614789410	143122	M	57	MCPO	26	13	0	A	0	0	0	0	0	1	0	0	1	25	0	0	0	0	0	0	0	9	0	Very sick	Moderately/Very sick
TEST	PRO	2211	G	614157550	162061	M	64	FED	7	6	0	A	0	0	0	0	0	0	0	0	0	10	0	0	0	0	0	0	0	9	0	Mildly sick	Mildly sick
TEST	PRO	2085	G	613712058	187916	M	66	SSM	4	1	0	A	0	0	0	0	0	0	0	0	0	8	0	0	0	0	0	0	0	9	0	Mildly sick	Mildly sick
TEST	PRO	2293	G	614459543	196935	F	73	SSM	18	5	0	A	0	0	0	0	0	1	1	0	0	12	0	0	0	0	0	0	0	9	0	Mildly sick	Mildly sick
TEST	PRO	2083	G	613707785	203788	F	57	MCPO	4	1	0	A	0	0	0	0	0	0	0	0	0	11	0	0	0	0	0	0	0	9	0	Mildly sick	Mildly sick
TEST	PRO	2126	G	613828334	209767	F	66	SSM	22	9	0	A	1	0	0	0	1	0	0	1	1	20	0	0	0	0	0	0	0	9	0	Moderately sick	Moderately/Very sick
TEST	PRO	2371	G	614762904	209767	F	66	SSM	3	1	0	A	1	0	0	0	0	0	0	0	0	14	0	0	0	0	0	0	0	9	0	Mildly sick	Mildly sick
TEST	PRO	2079	G	613694009	214214	F	74	SSM	5	1	0	A	0	0	0	0	0	0	0	0	0	14	0	0	0	0	0	0	0	9	0	Mildly sick	Mildly sick
TEST	PRO	2349	G	614656890	216785	F	54	FM	1	1	0	A	0	0	0	0	0	0	0	0	0	2	0	0	0	0	0	0	0	9	0	Mildly sick	Mildly sick
TEST	PRO	2305	G	614506749	232941	M	72	W/C	6	5	0	A	0	0	0	0	0	0	0	0	0	9	1	0	1	0	1	0	1	9	0	Mildly sick	Mildly sick
TEST	PRO	2038	G	613557792	257520	M	53	FM	6	3	0	A	0	0	0	0	0	0	0	0	0	3	0	0	0	0	0	0	0	9	0	Mildly sick	Mildly sick
TEST	PRO	2248	G	614275808	272122	F	71	SSM	5	2	0	A	0	0	1	0	0	0	0	0	0	9	2	0	2	0	1	0	1	9	0	Mildly sick	Mildly sick
TEST	PRO	2170	G	614011047	283621	M	56	SSM	8	2	0	A	0	0	1	0	0	0	0	0	0	23	0	0	0	0	0	0	0	9	0	Moderately sick	Moderately/Very sick
TEST	PRO	2238	G	614260933	290414	M	57	MCPO	4	1	0	A	0	0	0	0	0	0	0	0	0	9	6	0	6	0	1	0	1	9	0	Mildly sick	Mildly sick
TEST	PRO	2169	G	614008258	305360	M	54	SSM	17	1	0	A	0	0	0	0	0	0	0	0	1	8	1	0	1	0	1	0	1	9	0	Mildly sick	Mildly sick
TEST	PRO	2136	G	613850908	305759	M	48	SSM	6	1	0	A	0	0	0	0	0	0	0	0	0	11	0	0	0	0	0	0	0	9	0	Mildly sick	Mildly sick
TEST	PRO	2156	G	613959634	307599	M	67	SSM	2	1	0	A	0	0	0	0	0	0	0	0	0	8	0	0	0	0	0	0	0	9	0	Mildly sick	Mildly sick
TEST	PRO	2375	G	614772747	312713	M	36		3	2	0	A	0	0	0	0	0	0	0	0	0	2	0	0	0	0	0	0	0	9	0	Mildly sick	Mildly sick
TEST	PRO	2390	G	614794600	327354	M	34	MCPO	11	3	0	A	0	0	0	0	0	0	0	0	0	8	0	0	0	0	0	0	0	9	0	Mildly sick	Mildly sick
TEST	PRO	2415	G	614879856	334150	F	51		1	1	0	A	0	0	0	0	0	0	0	0	0	4	0	0	0	0	0	0	0	9	0	Mildly sick	Mildly sick
TEST	PRO	2155	G	613956713	337442	M	33		2	2	0	A	0	0	0	0	0	0	0	0	0	16	0	0	0	0	0	0	0	9	0	Moderately sick	Moderately/Very sick
TEST	PRO	2015	G	613442912	337605	M	33		15	6	0	A	0	0	1	0	0	0	1	0	0	13	1	0	1	0	1	0	1	9	0	Mildly sick	Mildly sick
TEST	PRO	2080	G	613695014	337605	M	33		13	8	0	C	0	0	0	0	0	1	1	0	0	6	0	0	0	1	0	0	0	1	1	Mildly sick	Mildly sick
TEST	PRO	2145	G	613877869	339983	M	64	SSM	20	16	0	D	0	0	0	0	0	0	0	0	1	14	2	0	2	1	1	0	1	0	0	Mildly sick	Mildly sick
TEST	PRO	2421	G	614906261	344342	F	79	SSM	2	1	0	A	0	0	0	0	0	0	0	0	0	8	2	0	2	0	1	0	1	9	0	Mildly sick	Mildly sick
TEST	PRO	2033	G	613554534	346442	M	66	SSM	11	8	0	A	0	0	0	0	0	0	0	0	0	12	0	0	0	0	0	0	0	9	0	Mildly sick	Mildly sick
TEST	PRO	2130	G	613831692	366875	M	32	MCPO	34	2	0	A	0	0	0	0	0	0	0	0	0	9	0	0	0	0	0	0	0	9	0	Mildly sick	Mildly sick
TEST	PRO	2262	G	614353860	391427	F	51	FM	10	9	0	A	0	0	0	0	0	1	1	0	1	24	0	0	0	0	0	0	0	9	0	Moderately sick	Moderately/Very sick
TEST	PRO	2089	G	613722057	391951	F	57	MCPO	7	2	0	A	1	0	0	0	0	0	0	0	1	14	0	0	0	0	0	0	0	9	0	Mildly sick	Mildly sick
TEST	PRO	2223	G	614198281	393331	M	31		1	1	0	A	0	0	0	0	0	0	0	0	0	0	0	0	0	0	0	0	0	9	0	Mildly sick	Mildly sick
TEST	PRO	2353	G	614668473	399912	M	31		32	6	0	A	0	0	0	0	0	0	0	0	0	21	0	0	0	0	0	0	0	9	0	Moderately sick	Moderately/Very sick
TEST	PRO	2326	G	614586055	401570	F	48	SSM	10	1	0	A	0	0	0	0	0	0	0	0	0	13	0	0	0	0	0	0	0	9	0	Mildly sick	Mildly sick
TEST	PRO	2068	G	613659937	425385	M	63	SSM	19	6	0	A	0	0	0	0	0	1	0	1	0	12	0	0	0	0	0	0	0	9	0	Mildly sick	Mildly sick
TEST	PRO	2206	G	614132165	427577	F	44	SSM	4	2	0	A	0	0	0	0	0	0	0	0	0	19	0	0	0	0	0	0	0	9	0	Moderately sick	Moderately/Very sick
TEST	PRO	2333	G	614595205	430327	F	89	SSM	10	1	0	A	0	0	0	0	0	0	0	0	0	18	0	0	0	0	0	0	0	9	0	Moderately sick	Moderately/Very sick
TEST	PRO	2011	G	613400639	437998	F	54	PAT	21	16	0	A	1	0	0	0	0	1	0	1	0	15	0	0	0	0	0	0	0	9	0	Moderately sick	Moderately/Very sick
TEST	PRO	2364	G	614684082	445871	F	52		11	8	0	A	0	0	0	0	0	0	0	0	0	15	0	0	0	0	0	0	0	9	0	Moderately sick	Moderately/Very sick
TEST	PRO	2291	G	614452605	462907	F	71	SSM	3	2	0	A	0	0	0	0	0	0	0	0	0	14	5	3	8	0	1	1	1	9	0	Mildly sick	Mildly sick
TEST	PRO	2470	G	615092863	463221	F	79	SSM	2	2	0	A	0	0	0	0	0	0	0	0	0	8	0	0	0	0	0	0	0	9	0	Mildly sick	Mildly sick
TEST	PRO	2097	G	613735257	474957	F	65	SSM	4	3	0	A	0	0	0	0	0	0	0	0	0	14	0	0	0	0	0	0	0	9	0	Mildly sick	Mildly sick
TEST	PRO	2407	G	614871267	494332	F	68	SSM	26	7	0	A	0	0	0	0	0	1	0	0	1	21	0	0	0	0	0	0	0	9	0	Moderately sick	Moderately/Very sick
TEST	PRO	2289	G	614452142	501940	F	27	FM	1	1	0	A	0	0	0	0	0	0	0	0	0	5	0	0	0	0	0	0	0	9	0	Mildly sick	Mildly sick
TEST	PRO	2317	G	614541472	504615	F	28	SSM	27	5	0	A	0	0	0	0	0	1	0	1	0	13	0	0	0	0	0	0	0	9	0	Mildly sick	Mildly sick
TEST	PRO	2328	G	614591220	519605	F	53	CIST	3	2	0	A	0	0	0	0	0	0	0	0	1	14	0	0	0	0	0	0	0	9	0	Mildly sick	Mildly sick
TEST	PRO	2240	G	614262822	530670	F	26	FM	16	5	0	A	0	0	0	0	0	0	0	0	1	27	0	0	0	0	0	0	0	9	0	Very sick	Moderately/Very sick
TEST	PRO	2437	G	614961837	545509	F	83	SSM	4	4	0	A	0	0	1	0	0	0	0	1	0	18	0	0	0	0	0	0	0	9	0	Moderately sick	Moderately/Very sick
TEST	PRO	2040	G	613568385	559033	M	65	SSM	3	1	0	A	0	0	0	0	0	0	0	0	0	8	0	0	0	0	0	0	0	9	0	Mildly sick	Mildly sick
TEST	PRO	2218	G	614183861	560908	M	25	MCPO	19	12	0	A	0	0	0	0	0	0	0	0	1	9	0	0	0	0	0	0	0	9	0	Mildly sick	Mildly sick
TEST	PRO	2146	G	613896117	564890	F	49	SSM	4	4	0	A	0	0	0	0	0	0	0	1	0	15	0	0	0	0	0	0	0	9	0	Moderately sick	Moderately/Very sick
TEST	PRO	2441	G	614963338	585250	M	74	SSM	8	5	0	A	0	0	0	0	0	1	0	0	0	22	5	0	5	0	1	0	1	9	0	Moderately sick	Moderately/Very sick
TEST	PRO	2409	G	614874709	595221	F	25	MCPO	7	1	0	A	0	0	0	0	0	0	0	0	0	15	2	0	2	0	1	0	1	9	0	Moderately sick	Moderately/Very sick
TEST	PRO	2461	G	615042926	595909	F	41	MCPO	3	2	0	A	0	0	0	0	0	0	0	0	0	8	0	0	0	0	0	0	0	9	0	Mildly sick	Mildly sick
TEST	PRO	2300	G	614495026	597635	F	27	SSM	14	1	0	A	0	0	0	0	0	0	0	0	0	7	0	0	0	0	0	0	0	9	0	Mildly sick	Mildly sick
TEST	PRO	2127	G	613829266	598090	F	72	MCMC	10	4	0	A	0	0	1	0	0	0	0	0	0	9	0	0	0	0	0	0	0	9	0	Mildly sick	Mildly sick
TEST	PRO	2258	G	614303493	613915	F	74	SSM	4	2	0	A	0	0	0	0	0	0	0	0	0	26	10	0	10	0	1	0	1	9	0	Very sick	Moderately/Very sick
TEST	PRO	2112	G	613787753	631173	M	69	MCMC	10	2	0	A	0	0	1	0	0	0	0	0	0	7	7	0	7	0	1	0	1	9	0	Mildly sick	Mildly sick
TEST	PRO	2393	G	614811107	636793	F	37	FM	2	1	0	A	0	0	0	0	0	0	0	0	0	20	0	0	0	0	0	0	0	9	0	Moderately sick	Moderately/Very sick
TEST	PRO	2416	G	614894905	644854	F	62	SSM	18	3	0	A	0	0	0	0	0	1	0	0	0	16	2	0	2	0	1	0	1	9	0	Moderately sick	Moderately/Very sick
TEST	PRO	2162	G	613991983	646557	M	68	SSM	12	12	0	D	0	0	0	0	0	1	0	0	1	14	0	0	0	1	0	0	0	1	1	Mildly sick	Mildly sick
TEST	PRO	2043	G	613572718	647992	F	66	SSM	45	31	0	D	0	0	0	0	0	1	0	0	1	13	0	0	0	1	0	0	0	1	1	Mildly sick	Mildly sick
TEST	PRO	2017	G	613444801	650213	M	55	MCPO	9	1	0	A	0	0	0	0	0	0	0	0	0	5	0	0	0	0	0	0	0	9	0	Mildly sick	Mildly sick
TEST	PRO	2115	G	613795004	669664	F	48	COMM	3	1	0	A	0	0	0	0	0	0	0	0	0	4	0	0	0	0	0	0	0	9	0	Mildly sick	Mildly sick
TEST	PRO	2087	G	613712611	679149	F	39		1	1	0	A	0	0	0	0	0	0	0	0	0	21	0	0	0	0	0	0	0	9	0	Moderately sick	Moderately/Very sick
TEST	PRO	2122	G	613821248	682585	F	54	SSM	27	1	0	A	0	0	0	0	0	0	0	0	1	26	0	0	0	0	0	0	0	9	0	Very sick	Moderately/Very sick
TEST	PRO	2073	G	613663442	683261	F	63	FM	12	1	0	A	0	0	1	0	0	0	0	0	0	13	45	0	45	0	1	0	1	9	0	Mildly sick	Mildly sick
TEST	PRO	2235	G	614242493	692233	M	58	SSM	6	3	0	A	0	0	0	0	0	0	0	0	0	7	0	0	0	0	0	0	0	9	0	Mildly sick	Mildly sick
TEST	PRO	2424	G	614914471	696714	M	31	COMM	1	1	0	A	0	0	0	0	0	0	0	0	0	2	2	0	2	0	1	0	1	9	0	Mildly sick	Mildly sick
TEST	PRO	2050	G	613578657	710779	F	72	SSM	10	10	0	A	0	0	1	0	0	0	0	0	1	22	0	0	0	0	0	0	0	9	0	Moderately sick	Moderately/Very sick
TEST	PRO	2102	G	613743616	710779	F	72	SSM	32	32	0	A	0	0	1	0	0	1	0	0	0	24	1	0	1	0	1	0	1	9	0	Moderately sick	Moderately/Very sick
TEST	PRO	2324	G	614571388	734257	F	82	COMM	4	2	0	A	0	0	0	0	0	0	0	0	0	10	0	0	0	0	0	0	0	9	0	Mildly sick	Mildly sick
TEST	PRO	2449	G	615006012	773999	F	79	SSM	2	1	0	A	0	0	0	0	0	0	0	0	0	18	0	0	0	0	0	0	0	9	0	Moderately sick	Moderately/Very sick
TEST	PRO	2175	G	614041507	779837	F	30		3	2	0	A	0	0	0	0	0	0	0	0	0	2	0	0	0	0	0	0	0	9	0	Mildly sick	Mildly sick
TEST	PRO	2203	G	614131068	789215	M	50	MCPO	9	4	0	A	0	0	0	0	0	0	0	0	1	10	4	0	4	0	1	0	1	9	0	Mildly sick	Mildly sick
TEST	PRO	2314	G	614512085	793262	F	39		22	18	0	A	0	0	0	0	0	0	0	0	0	8	0	0	0	0	0	0	0	9	0	Mildly sick	Mildly sick
TEST	PRO	2457	G	615039427	797735	F	44	SSM	6	1	0	A	0	0	0	0	0	0	1	0	0	21	7	0	7	0	1	0	1	9	0	Moderately sick	Moderately/Very sick
TEST	PRO	2310	G	614511426	811055	F	46	MCPO	11	5	0	A	0	0	0	0	0	0	0	0	0	15	0	0	0	0	0	0	0	9	0	Moderately sick	Moderately/Very sick
TEST	PRO	2236	G	614248334	814427	M	70	SSM	5	2	0	A	0	0	0	0	0	0	0	0	0	7	0	0	0	0	0	0	0	9	0	Mildly sick	Mildly sick
TEST	PRO	2467	G	615062866	843188	M	57		13	9	0	A	0	0	0	0	0	0	0	0	0	16	2	0	2	0	1	0	1	9	0	Moderately sick	Moderately/Very sick
TEST	PRO	2096	G	613727866	843966	M	18	FM	1	1	0	A	0	0	0	0	0	0	0	0	1	13	0	0	0	0	0	0	0	9	0	Mildly sick	Mildly sick
TEST	PRO	2230	G	614212090	846459	F	18	FM	7	5	0	A	0	0	0	0	0	0	0	0	0	11	4	0	4	0	1	0	1	9	0	Mildly sick	Mildly sick
TEST	PRO	2432	G	614945830	857829	M	40	COMM	4	2	0	A	0	0	0	1	0	0	0	0	0	7	2	0	2	0	1	0	1	9	0	Mildly sick	Mildly sick
TEST	PRO	2014	G	613442342	860753	M	47		5	5	0	C	0	0	0	0	0	0	0	0	0	32	0	0	0	1	0	0	0	0	0	Very sick	Moderately/Very sick
TEST	PRO	2004	G	613185552	867254	M	68	SSM	31	23	0	A	0	0	1	1	0	1	0	0	1	19	0	0	0	0	0	0	0	9	0	Moderately sick	Moderately/Very sick
TEST	PRO	2323	G	614570794	873706	M	68	SSM	8	6	0	A	0	0	0	0	0	0	0	0	0	6	0	0	0	0	0	0	0	9	0	Mildly sick	Mildly sick
TEST	PRO	2148	G	613896901	879331	M	43		6	1	0	A	0	0	0	0	0	0	0	0	0	2	0	0	0	0	0	0	0	9	0	Mildly sick	Mildly sick
TEST	PRO	2053	G	613593060	881469	M	60	FM	2	1	0	A	0	0	0	0	0	0	0	0	0	8	0	0	0	0	0	0	0	9	0	Mildly sick	Mildly sick
TEST	PRO	2448	G	614993657	890866	M	21		3	2	0	A	0	0	0	0	0	0	0	0	0	4	4	0	4	0	1	0	1	9	0	Mildly sick	Mildly sick
TEST	PRO	2142	G	613869585	894546	M	62		3	2	0	A	0	0	0	0	0	0	0	0	0	5	0	0	0	0	0	0	0	9	0	Mildly sick	Mildly sick
TEST	PRO	2051	G	613589613	930781	M	77	COMM	10	5	0	A	0	0	0	0	0	0	0	0	0	6	0	0	0	0	0	0	0	9	0	Mildly sick	Mildly sick
TEST	PRO	2044	G	613574144	936181	F	89	SSM	8	4	0	A	0	0	0	0	0	0	0	0	0	14	0	0	0	0	0	0	0	9	0	Mildly sick	Mildly sick
TEST	PRO	2405	G	614866184	937133	M	74	SSM	5	5	0	D	0	0	0	0	0	0	0	0	0	21	0	0	0	1	0	0	0	0	0	Moderately sick	Moderately/Very sick
TEST	PRO	2301	G	614495265	963123	F	79	SSM	8	2	0	A	0	0	0	0	0	0	0	0	0	30	0	0	0	0	0	0	0	9	0	Very sick	Moderately/Very sick
TEST	PRO	2270	G	614399699	966630	M	55	MCPO	3	1	0	A	0	0	0	0	0	0	0	0	0	7	0	0	0	0	0	0	0	9	0	Mildly sick	Mildly sick
TEST	PRO	2382	G	614790962	974409	F	85	SSM	33	21	0	A	0	0	1	0	1	1	0	0	1	18	2	0	2	0	1	0	1	9	0	Moderately sick	Moderately/Very sick
TEST	PRO	2168	G	614007722	977093	M	65	COMM	5	2	0	A	0	0	0	0	0	0	0	0	0	8	0	0	0	0	0	0	0	9	0	Mildly sick	Mildly sick
TEST	PRO	2201	G	614126779	977093	M	65	MCPO	4	3	0	A	0	0	0	0	0	0	0	0	0	9	13	3	16	0	1	1	1	9	0	Mildly sick	Mildly sick
TEST	PRO	2163	G	613993641	986865	M	53	SSM	8	1	0	A	0	0	0	0	0	1	0	1	0	13	0	0	0	0	0	0	0	9	0	Mildly sick	Mildly sick
TEST	PRO	2194	G	614099570	994076	F	33	FM	15	7	0	A	0	0	0	0	0	0	0	0	0	8	4	0	4	0	1	0	1	9	0	Mildly sick	Mildly sick
TEST	PRO	2001	G	612935130	1002675	M	55	MCPO	30	27	0	A	1	0	0	0	0	0	0	0	1	18	0	0	0	0	0	0	0	9	0	Moderately sick	Moderately/Very sick
TEST	PRO	2296	G	614477016	1014642	F	37	COMM	21	3	0	A	0	0	0	0	0	0	0	0	0	17	23	2	25	0	1	1	1	9	0	Moderately sick	Moderately/Very sick
TEST	PRO	2285	G	614440311	1018866	F	62	MCPO	6	1	0	A	0	0	0	0	0	0	0	0	0	7	0	0	0	0	0	0	0	9	0	Mildly sick	Mildly sick
TEST	PRO	2114	G	613788413	1025323	F	51	MCPO	19	4	0	A	1	0	0	0	0	0	0	0	0	2	0	0	0	0	0	0	0	9	0	Mildly sick	Mildly sick
TEST	PRO	2107	G	613754415	1029299	M	61	SSM	4	2	0	D	0	0	0	0	0	1	0	1	1	37	2	0	2	1	1	0	1	1	1	Very sick	Moderately/Very sick
TEST	PRO	2474	G	8100070385	1053853	M	52	CHAM	13	1	0	A	0	0	0	0	0	0	1	0	0	12	0	0	0	0	0	0	0	9	0	Mildly sick	Mildly sick
TEST	PRO	2361	G	614680593	1070962	M	19	FM	1	1	0	A	0	0	0	0	0	0	0	0	0	5	0	0	0	0	0	0	0	9	0	Mildly sick	Mildly sick
TEST	PRO	2072	G	613663285	1077062	M	31		6	1	0	A	0	0	0	0	0	0	0	0	0	10	0	0	0	0	0	0	0	9	0	Mildly sick	Mildly sick
TEST	PRO	2389	G	614794345	1077909	M	41	COMM	8	2	0	A	0	0	0	0	0	0	0	0	0	13	0	0	0	0	0	0	0	9	0	Mildly sick	Mildly sick
TEST	PRO	2427	G	614923449	1077909	M	41	COMM	2	1	0	A	0	0	0	0	0	0	0	0	0	15	0	0	0	0	0	0	0	9	0	Moderately sick	Moderately/Very sick
TEST	PRO	2067	G	613659879	1081789	F	64	SSM	15	2	0	A	0	0	0	0	0	0	0	0	0	22	0	0	0	0	0	0	0	9	0	Moderately sick	Moderately/Very sick
TEST	PRO	2224	G	614198950	1083053	M	20	MCPO	4	2	0	A	0	0	0	0	0	0	0	0	0	11	0	0	0	0	0	0	0	9	0	Mildly sick	Mildly sick
TEST	PRO	2032	G	613553973	1090228	M	61	SSM	4	1	0	A	0	0	0	0	0	0	0	0	0	5	0	0	0	0	0	0	0	9	0	Mildly sick	Mildly sick
TEST	PRO	2282	G	614426930	1099154	M	48	FM	10	7	0	A	0	0	0	0	0	0	0	0	0	6	0	0	0	0	0	0	0	9	0	Mildly sick	Mildly sick
TEST	PRO	2149	G	613915677	1100684	F	72	SSM	6	2	0	A	0	0	0	0	0	0	0	0	0	9	0	0	0	0	0	0	0	9	0	Mildly sick	Mildly sick
TEST	PRO	2332	G	614593838	1113966	M	24	COMM	3	1	0	A	0	0	0	0	0	0	0	0	0	9	0	0	0	0	0	0	0	9	0	Mildly sick	Mildly sick
TEST	PRO	2131	G	613832542	1125704	M	20	FM	32	12	0	A	0	0	0	0	0	0	0	0	1	13	0	0	0	0	0	0	0	9	0	Mildly sick	Mildly sick
TEST	PRO	2316	G	614537363	1126264	F	80	COMM	3	2	0	A	0	0	0	0	0	0	0	0	0	9	0	0	0	0	0	0	0	9	0	Mildly sick	Mildly sick
TEST	PRO	2410	G	614874782	1126664	M	47	MCPO	12	2	0	A	0	0	0	0	0	0	0	0	0	10	0	0	0	0	0	0	0	9	0	Mildly sick	Mildly sick
TEST	PRO	2447	G	614992634	1137288	F	88	SSM	11	11	0	D	0	0	0	0	0	0	0	1	1	13	2	0	2	1	1	0	1	0	0	Mildly sick	Mildly sick
TEST	PRO	2177	G	614044444	1146678	F	76	SSM	2	1	0	A	0	0	0	0	0	0	0	0	0	8	0	0	0	0	0	0	0	9	0	Mildly sick	Mildly sick
TEST	PRO	2176	G	614044121	1152822	M	54	FM	44	1	0	A	0	0	0	0	0	0	1	0	0	2	0	0	0	0	0	0	0	9	0	Mildly sick	Mildly sick
TEST	PRO	2180	G	614047694	1161901	F	43		2	1	0	A	0	0	0	0	0	0	0	0	0	3	5	0	5	0	1	0	1	9	0	Mildly sick	Mildly sick
TEST	PRO	2077	G	613677145	1166689	M	71	SSM	8	8	0	A	1	0	0	0	0	0	0	0	0	7	0	0	0	0	0	0	0	9	0	Mildly sick	Mildly sick
TEST	PRO	2120	G	613815232	1166689	M	71	SSM	19	17	0	A	0	0	0	0	0	1	0	0	1	12	0	0	0	0	0	0	0	9	0	Mildly sick	Mildly sick
TEST	PRO	2219	G	614185379	1166689	M	71	SSM	6	6	0	D	0	0	0	0	0	1	0	0	1	27	0	0	0	1	0	0	0	1	1	Very sick	Moderately/Very sick
TEST	PRO	2327	G	614590131	1172063	M	68	MCMC	17	2	0	D	0	1	0	0	1	0	0	0	1	24	0	0	0	1	0	0	0	0	0	Moderately sick	Moderately/Very sick
TEST	PRO	2221	G	614193225	1174933	M	75	SSM	4	1	0	A	0	0	0	0	0	0	0	0	0	10	0	0	0	0	0	0	0	9	0	Mildly sick	Mildly sick
TEST	PRO	2209	G	614149664	1179031	F	88	SSM	7	1	0	A	0	0	0	0	0	0	0	0	0	8	0	0	0	0	0	0	0	9	0	Mildly sick	Mildly sick
TEST	PRO	2259	G	614339091	1181564	F	60	MCPO	11	8	0	A	0	0	0	0	0	0	0	0	1	11	0	0	0	0	0	0	0	9	0	Mildly sick	Mildly sick
TEST	PRO	2058	G	613632827	1185454	M	81	SSM	6	1	0	A	0	0	0	0	0	0	0	0	0	17	0	0	0	0	0	0	0	9	0	Moderately sick	Moderately/Very sick
TEST	PRO	2365	G	614686426	1187901	M	67	SSM	42	6	0	A	0	0	0	0	0	1	0	0	1	22	0	0	0	0	0	0	0	9	0	Moderately sick	Moderately/Very sick
TEST	PRO	2035	G	613556083	1188054	M	78		4	3	0	A	0	0	0	0	0	0	0	0	0	9	0	0	0	0	0	0	0	9	0	Mildly sick	Mildly sick
TEST	PRO	2419	G	614903730	1200326	M	51	MCPO	35	14	0	A	0	0	0	0	0	0	0	0	1	18	0	0	0	0	0	0	0	9	0	Moderately sick	Moderately/Very sick
TEST	PRO	2302	G	614498517	1216949	M	59	SSM	12	6	0	A	0	0	1	0	0	0	0	0	0	17	0	0	0	0	0	0	0	9	0	Moderately sick	Moderately/Very sick
TEST	PRO	2468	G	615072071	1217525	M	56	MCPO	1	1	0	A	0	0	0	0	0	0	0	0	0	4	0	0	0	0	0	0	0	9	0	Mildly sick	Mildly sick
TEST	PRO	2172	G	614031045	1219136	F	80	SSM	11	3	0	A	0	0	0	0	0	0	0	0	0	14	5	0	5	0	1	0	1	9	0	Mildly sick	Mildly sick
TEST	PRO	2343	G	614630010	1219995	F	47		14	13	0	A	0	0	0	0	0	0	0	0	1	9	0	0	0	0	0	0	0	9	0	Mildly sick	Mildly sick
TEST	PRO	2027	G	613534965	1224677	M	60	SSM	8	1	0	A	1	0	0	0	0	0	0	0	0	10	0	0	0	0	0	0	0	9	0	Mildly sick	Mildly sick
TEST	PRO	2269	G	614399350	1235046	M	64	SSM	1	1	0	A	0	0	0	0	0	0	0	0	0	7	0	0	0	0	0	0	0	9	0	Mildly sick	Mildly sick
TEST	PRO	2352	G	614660975	1243607	M	36	W/C	18	16	0	A	0	0	0	0	0	1	0	0	1	20	0	0	0	0	0	0	0	9	0	Moderately sick	Moderately/Very sick
TEST	PRO	2091	G	613724798	1256390	F	25	MCPO	1	1	0	A	0	0	0	0	0	0	0	0	0	0	0	0	0	0	0	0	0	9	0	Mildly sick	Mildly sick
TEST	PRO	2404	G	614859106	1261389	M	57	FM	23	13	0	A	0	0	0	0	0	1	0	0	1	20	0	0	0	0	0	0	0	9	0	Moderately sick	Moderately/Very sick
TEST	PRO	2246	G	614272557	1262720	F	69	SSM	9	7	0	A	0	0	0	0	0	1	0	1	1	18	1	0	1	0	1	0	1	9	0	Moderately sick	Moderately/Very sick
TEST	PRO	2472	G	615106671	1265457	F	29	FM	12	9	0	A	0	1	0	0	0	0	0	0	0	14	27	0	27	0	1	0	1	9	0	Mildly sick	Mildly sick
TEST	PRO	2318	G	614554541	1268663	M	63	CIST	30	30	0	A	0	0	0	0	0	0	1	0	1	24	0	0	0	0	0	0	0	9	0	Moderately sick	Moderately/Very sick
TEST	PRO	2008	G	613354729	1284405	M	56	COMM	18	14	0	A	0	0	0	0	0	0	0	0	1	14	0	0	0	0	0	0	0	9	0	Mildly sick	Mildly sick
TEST	PRO	2243	G	614268175	1312214	M	62	SSM	26	23	0	A	0	0	0	0	0	0	0	0	1	12	0	0	0	0	0	0	0	9	0	Mildly sick	Mildly sick
TEST	PRO	2378	G	614789311	1313683	F	42	SSM	9	2	0	A	0	0	0	0	0	0	0	0	0	5	0	0	0	0	0	0	0	9	0	Mildly sick	Mildly sick
TEST	PRO	2279	G	614425213	1322166	F	50	FM	47	44	0	A	0	1	0	0	0	1	0	0	1	20	0	0	0	0	0	0	0	9	0	Moderately sick	Moderately/Very sick
TEST	PRO	2226	G	614205888	1326934	M	80	SSM	3	2	0	A	0	0	0	0	0	0	0	0	0	6	4	0	4	0	1	0	1	9	0	Mildly sick	Mildly sick
TEST	PRO	2031	G	613552389	1340158	M	55		7	2	0	A	0	0	0	0	0	0	0	0	0	15	0	0	0	0	0	0	0	9	0	Moderately sick	Moderately/Very sick
TEST	PRO	2312	G	614511756	1346112	M	61	SSM	3	1	0	A	0	0	0	0	0	0	0	0	0	11	0	0	0	0	0	0	0	9	0	Mildly sick	Mildly sick
TEST	PRO	2134	G	613850403	1346614	M	46	MCPO	44	9	0	A	0	0	0	0	0	0	0	0	1	16	0	0	0	0	0	0	0	9	0	Moderately sick	Moderately/Very sick
TEST	PRO	2257	G	614299725	1348486	F	64	FM	7	2	0	A	0	0	0	0	0	0	0	0	0	7	0	0	0	0	0	0	0	9	0	Mildly sick	Mildly sick
TEST	PRO	2237	G	614260198	1374619	M	73	SSM	9	5	0	A	0	0	0	0	0	1	0	0	1	23	0	0	0	0	0	0	0	9	0	Moderately sick	Moderately/Very sick
TEST	PRO	2429	G	614940807	1391504	F	67	SSM	2	1	0	A	0	0	0	0	0	0	0	0	0	7	0	0	0	0	0	0	0	9	0	Mildly sick	Mildly sick
TEST	PRO	2368	G	614701084	1393343	M	46	SSM	2	1	0	A	0	0	0	0	0	0	0	0	1	15	0	0	0	0	0	0	0	9	0	Moderately sick	Moderately/Very sick
TEST	PRO	2440	G	614962819	1397384	M	53	COMM	2	1	0	A	0	0	0	0	0	0	0	0	0	2	0	0	0	0	0	0	0	9	0	Mildly sick	Mildly sick
TEST	PRO	2184	G	614063303	1415912	F	78	SSM	44	35	0	D	0	0	0	0	0	1	0	0	1	28	2	0	2	1	1	0	1	1	1	Very sick	Moderately/Very sick
TEST	PRO	2215	G	614165785	1419198	F	51	FM	14	1	0	A	0	0	1	0	0	0	0	0	0	6	0	0	0	0	0	0	0	9	0	Mildly sick	Mildly sick
TEST	PRO	2059	G	613637289	1423379	M	71	SSM	4	1	0	A	0	0	0	0	0	0	0	0	0	13	0	0	0	0	0	0	0	9	0	Mildly sick	Mildly sick
TEST	PRO	2174	G	614040277	1429303	F	65	SSM	10	1	0	A	0	0	0	0	0	0	0	0	0	16	0	0	0	0	0	0	0	9	0	Moderately sick	Moderately/Very sick
TEST	PRO	2400	G	614848364	1430444	M	86	MCMC	10	2	0	A	0	0	0	0	0	0	0	0	0	14	0	0	0	0	0	0	0	9	0	Mildly sick	Mildly sick
TEST	PRO	2026	G	613522853	1437752	M	47	FM	5	2	0	A	0	0	0	0	0	0	0	0	0	15	0	0	0	0	0	0	0	9	0	Moderately sick	Moderately/Very sick
TEST	PRO	2275	G	614420073	1442559	F	59		147	13	0	A	0	0	1	0	0	0	0	0	1	14	0	0	0	0	0	0	0	9	0	Mildly sick	Mildly sick
TEST	PRO	2222	G	614196764	1442899	F	45	COMM	7	1	0	A	0	0	0	0	0	0	0	0	0	9	2	0	2	0	1	0	1	9	0	Mildly sick	Mildly sick
TEST	PRO	2463	G	615046307	1448377	M	77	SSM	3	1	0	A	0	0	0	0	0	0	0	0	0	12	0	0	0	0	0	0	0	9	0	Mildly sick	Mildly sick
TEST	PRO	2021	G	613459221	1451201	M	41	SSM	3	3	0	A	0	0	0	0	0	0	0	0	0	11	2	0	2	0	1	0	1	9	0	Mildly sick	Mildly sick
TEST	PRO	2254	G	614295574	1453016	M	60	CNTY	9	2	0	A	0	0	0	0	0	0	0	0	0	5	0	0	0	0	0	0	0	9	0	Mildly sick	Mildly sick
TEST	PRO	2173	G	614033397	1456873	M	62	FM	3	1	0	A	0	0	0	0	0	0	0	0	0	5	0	0	0	0	0	0	0	9	0	Mildly sick	Mildly sick
TEST	PRO	2431	G	614943892	1456873	M	62	FM	1	1	0	A	0	0	0	0	0	0	0	0	0	7	0	0	0	0	0	0	0	9	0	Mildly sick	Mildly sick
TEST	PRO	2251	G	614293793	1457719	F	83	SSM	11	1	0	A	0	0	0	0	0	0	0	0	0	8	0	0	0	0	0	0	0	9	0	Mildly sick	Mildly sick
TEST	PRO	2012	G	613401165	1460812	F	65	SSM	5	1	0	A	1	0	0	0	0	0	0	0	0	11	0	0	0	0	0	0	0	9	0	Mildly sick	Mildly sick
TEST	PRO	2268	G	614392652	1467199	F	33		20	14	0	A	0	0	0	0	0	1	0	0	1	16	0	0	0	0	0	0	0	9	0	Moderately sick	Moderately/Very sick
TEST	PRO	2329	G	614591675	1471147	M	29	SSM	10	3	0	A	0	0	0	0	0	1	0	0	0	20	4	0	4	0	1	0	1	9	0	Moderately sick	Moderately/Very sick
TEST	PRO	2140	G	613863356	1473669	F	48	MCPO	8	4	0	A	0	0	0	0	0	0	0	0	0	5	0	0	0	0	0	0	0	9	0	Mildly sick	Mildly sick
TEST	PRO	2166	G	614004547	1502562	F	72	SSM	9	1	0	A	0	0	0	0	0	0	0	0	0	7	0	0	0	0	0	0	0	9	0	Mildly sick	Mildly sick
TEST	PRO	2345	G	614645497	1517422	F	33	COMM	6	1	0	A	0	0	0	0	0	0	0	0	0	22	0	0	0	0	0	0	0	9	0	Moderately sick	Moderately/Very sick
TEST	PRO	2336	G	614600096	1527540	M	67	SSM	2	2	0	A	0	0	0	0	0	0	0	0	0	15	0	0	0	0	0	0	0	9	0	Moderately sick	Moderately/Very sick
TEST	PRO	2367	G	614698652	1545970	M	60	MCPO	57	4	0	A	0	0	0	0	0	0	0	0	1	14	0	0	0	0	0	0	0	9	0	Mildly sick	Mildly sick
TEST	PRO	2105	G	613746320	1546772	M	85	SSM	6	2	0	A	0	0	0	0	0	0	0	0	0	16	0	0	0	0	0	0	0	9	0	Moderately sick	Moderately/Very sick
TEST	PRO	2304	G	614505261	1547469	M	78	MCPO	1	1	0	A	0	0	0	0	0	0	0	0	0	6	0	0	0	0	0	0	0	9	0	Mildly sick	Mildly sick
TEST	PRO	2284	G	614434454	1555743	M	72	SSM	35	10	0	A	0	0	0	0	0	1	0	0	1	25	0	0	0	0	0	0	0	9	0	Very sick	Moderately/Very sick
TEST	PRO	2274	G	614419224	1556705	F	70	SSM	5	3	0	A	0	0	0	0	0	0	0	0	0	7	0	0	0	0	0	0	0	9	0	Mildly sick	Mildly sick
TEST	PRO	2104	G	613745785	1577211	F	92	SSM	5	4	0	A	0	0	0	0	0	0	0	1	0	10	0	0	0	0	0	0	0	9	0	Mildly sick	Mildly sick
TEST	PRO	2186	G	614081446	1584982	F	30	FM	6	2	0	A	0	0	0	0	0	0	0	0	0	4	0	0	0	0	0	0	0	9	0	Mildly sick	Mildly sick
TEST	PRO	2208	G	614148807	1597949	M	66	SSM	29	29	0	A	0	1	1	0	0	0	0	0	1	28	4	0	4	0	1	0	1	9	0	Very sick	Moderately/Very sick
TEST	PRO	2297	G	614477362	1606555	F	76	SSM	9	9	0	D	0	0	0	0	0	1	0	0	1	25	0	0	0	1	0	0	0	1	1	Very sick	Moderately/Very sick
TEST	PRO	2138	G	613858901	1608551	F	54	SSM	8	4	0	A	0	0	0	0	0	0	0	0	0	18	0	0	0	0	0	0	0	9	0	Moderately sick	Moderately/Very sick
TEST	PRO	2116	G	613805670	1613631	M	46	SSM	7	1	0	A	0	0	0	0	0	0	0	0	0	4	6	0	6	0	1	0	1	9	0	Mildly sick	Mildly sick
TEST	PRO	2334	G	614596054	1623591	M	58	MCPO	9	4	0	D	1	0	0	0	0	0	0	0	0	19	0	0	0	1	0	0	0	1	1	Moderately sick	Moderately/Very sick
TEST	PRO	2227	G	614209534	1631007	M	75	SSM	13	8	0	A	0	0	0	1	0	0	0	0	0	12	2	0	2	0	1	0	1	9	0	Mildly sick	Mildly sick
TEST	PRO	2458	G	615040300	1633162	M	78	SSM	3	2	0	A	0	0	0	0	0	0	0	0	0	16	0	0	0	0	0	0	0	9	0	Moderately sick	Moderately/Very sick
TEST	PRO	2111	G	613781897	1640567	M	79	SSM	1	1	0	D	0	0	0	0	0	0	0	0	1	20	0	0	0	1	0	0	0	0	0	Moderately sick	Moderately/Very sick
TEST	PRO	2200	G	614126746	1641913	M	78	SSM	21	21	0	A	0	1	0	1	0	1	0	0	1	18	0	0	0	0	0	0	0	9	0	Moderately sick	Moderately/Very sick
TEST	PRO	2286	G	614440766	1660853	M	66	MCPO	4	1	0	A	0	0	0	0	0	0	0	0	0	12	0	0	0	0	0	0	0	9	0	Mildly sick	Mildly sick
TEST	PRO	2052	G	613593045	1660894	F	64		109	4	0	D	0	0	1	0	1	1	0	0	0	27	0	0	0	1	0	0	0	1	1	Very sick	Moderately/Very sick
TEST	PRO	2377	G	614778090	1661961	M	57	COMM	15	3	0	A	0	0	0	0	0	0	0	0	0	10	2	0	2	0	1	0	1	9	0	Mildly sick	Mildly sick
TEST	PRO	2307	G	614509487	1670697	M	74	SSM	6	4	0	A	0	0	0	0	0	0	0	0	0	26	0	0	0	0	0	0	0	9	0	Very sick	Moderately/Very sick
TEST	PRO	2225	G	614204030	1685016	M	74	SSM	7	5	0	A	0	0	0	0	0	0	0	0	0	10	2	0	2	0	1	0	1	9	0	Mildly sick	Mildly sick
TEST	PRO	2009	G	613392018	1695678	F	74	SSM	22	16	0	D	0	0	0	0	0	1	0	0	0	22	0	0	0	1	0	0	0	1	1	Moderately sick	Moderately/Very sick
TEST	PRO	2459	G	615041118	1703354	M	34		9	9	0	D	0	0	0	0	0	0	0	0	0	16	5	0	5	1	1	0	1	0	0	Moderately sick	Moderately/Very sick
TEST	PRO	2066	G	613659333	1703377	F	21		3	1	0	C	0	1	0	0	0	0	0	0	1	25	0	0	0	1	0	0	0	0	0	Very sick	Moderately/Very sick
TEST	PRO	2438	G	614962496	1704645	F	54		12	2	0	A	0	0	0	0	0	0	0	0	0	8	0	0	0	0	0	0	0	9	0	Mildly sick	Mildly sick
TEST	PRO	2325	G	614573954	1706093	F	62	COMM	2	1	0	A	0	0	0	0	0	0	0	0	0	3	0	0	0	0	0	0	0	9	0	Mildly sick	Mildly sick
TEST	PRO	2006	G	613239284	1712533	M	67	MCMC	13	7	0	A	0	0	0	0	0	0	0	0	0	6	0	0	0	0	0	0	0	9	0	Mildly sick	Mildly sick
TEST	PRO	2055	G	613609130	1712835	M	18	CHAM	17	13	0	A	0	0	0	0	0	0	0	0	1	17	0	0	0	0	0	0	0	9	0	Moderately sick	Moderately/Very sick
TEST	PRO	2018	G	613445519	1726463	M	40	CIST	2	2	0	C	0	0	0	0	0	0	0	0	1	16	0	0	0	1	0	0	0	0	0	Moderately sick	Moderately/Very sick
TEST	PRO	2309	G	614511335	1728557	M	45	CIST	2	2	0	A	0	0	0	0	0	0	0	0	0	10	0	0	0	0	0	0	0	9	0	Mildly sick	Mildly sick
TEST	PRO	2445	G	614986792	1731670	F	70	SSM	6	2	0	A	0	0	0	0	0	0	0	0	0	6	0	0	0	0	0	0	0	9	0	Mildly sick	Mildly sick
TEST	PRO	2455	G	615024999	1734174	M	23	COMM	13	13	0	D	0	0	0	0	0	0	0	0	1	17	0	0	0	1	0	0	0	1	1	Moderately sick	Moderately/Very sick
TEST	PRO	2233	G	614230811	1738495	F	41	MCPO	9	7	0	A	0	0	0	0	0	0	0	0	0	10	0	0	0	0	0	0	0	9	0	Mildly sick	Mildly sick
TEST	PRO	2190	G	614091130	1742022	M	55	MCPO	1	1	0	A	0	0	0	0	0	0	0	0	0	10	0	0	0	0	0	0	0	9	0	Mildly sick	Mildly sick
TEST	PRO	2454	G	615024981	1742571	M	38		1	1	0	D	0	0	0	0	0	0	0	0	1	27	0	0	0	1	0	0	0	0	0	Very sick	Moderately/Very sick
TEST	PRO	2220	G	614192565	1745763	F	66	SSM	14	1	0	A	0	0	0	0	0	0	0	0	0	9	0	0	0	0	0	0	0	9	0	Mildly sick	Mildly sick
TEST	PRO	2397	G	614825271	1749500	M	49	SSM	8	5	0	A	0	0	0	0	1	0	0	0	0	25	0	0	0	0	0	0	0	9	0	Very sick	Moderately/Very sick
TEST	PRO	2049	G	613578095	1754148	M	78	SSM	4	1	0	A	0	0	0	0	0	0	0	0	0	10	0	0	0	0	0	0	0	9	0	Mildly sick	Mildly sick
TEST	PRO	2158	G	613968825	1754618	F	66	SSM	5	2	0	A	0	0	0	0	0	0	0	0	0	13	0	0	0	0	0	0	0	9	0	Mildly sick	Mildly sick
TEST	PRO	2260	G	614339737	1754865	F	20	MCPO	3	2	0	A	0	0	0	0	0	0	0	0	0	12	0	0	0	0	0	0	0	9	0	Mildly sick	Mildly sick
TEST	PRO	2216	G	614166601	1768239	F	22	COMM	15	10	0	A	0	0	0	0	0	0	0	0	1	14	0	0	0	0	0	0	0	9	0	Mildly sick	Mildly sick
TEST	PRO	2450	G	615006269	1769280	M	47	COMM	9	1	0	A	0	0	0	0	0	0	0	0	0	6	2	0	2	0	1	0	1	9	0	Mildly sick	Mildly sick
TEST	PRO	2094	G	613726900	1769493	M	26		5	1	0	A	0	0	0	0	0	0	0	0	0	12	0	0	0	0	0	0	0	9	0	Mildly sick	Mildly sick
TEST	PRO	2358	G	614677896	1773608	M	62	FED	1	1	0	A	0	0	0	0	0	0	0	0	0	6	0	0	0	0	0	0	0	9	0	Mildly sick	Mildly sick
TEST	PRO	2360	G	614679744	1774883	F	18	COMM	6	1	0	A	0	0	0	0	0	0	0	0	0	5	0	0	0	0	0	0	0	9	0	Mildly sick	Mildly sick
TEST	PRO	2462	G	615044997	1782694	M	64	FM	2	1	0	A	0	0	0	0	0	0	0	0	0	12	0	0	0	0	0	0	0	9	0	Mildly sick	Mildly sick
TEST	PRO	2002	G	613054477	1790425	M	65	SSM	76	4	0	A	0	0	0	0	0	0	0	0	1	15	0	0	0	0	0	0	0	9	0	Moderately sick	Moderately/Very sick
TEST	PRO	2099	G	613741511	1791291	M	49		52	4	0	A	0	0	0	0	0	1	0	0	1	20	0	0	0	0	0	0	0	9	0	Moderately sick	Moderately/Very sick
TEST	PRO	2137	G	613858596	1793575	M	74	SSM	21	2	0	A	0	0	0	0	0	0	0	0	0	8	0	0	0	0	0	0	0	9	0	Mildly sick	Mildly sick
TEST	PRO	2272	G	614405892	1793575	M	74	SSM	11	2	0	A	0	0	0	0	0	0	0	0	0	11	2	0	2	0	1	0	1	9	0	Mildly sick	Mildly sick
TEST	PRO	2245	G	614271500	1795555	M	68	SSM	7	1	0	A	0	0	0	0	0	0	0	0	0	9	0	0	0	0	0	0	0	9	0	Mildly sick	Mildly sick
TEST	PRO	2063	G	613644152	1797738	M	74	SSM	7	2	0	A	0	0	0	0	0	0	0	0	0	8	0	0	0	0	0	0	0	9	0	Mildly sick	Mildly sick
TEST	PRO	2392	G	614804706	1808964	M	54	FM	1	1	0	A	0	0	0	0	0	0	0	0	0	13	0	0	0	0	0	0	0	9	0	Mildly sick	Mildly sick
TEST	PRO	2228	G	614211837	1809896	F	38	COMM	9	1	0	A	0	0	0	0	0	0	0	0	0	13	1	0	1	0	1	0	1	9	0	Mildly sick	Mildly sick
TEST	PRO	2288	G	614444560	1828908	M	84	SSM	7	3	0	A	0	0	0	0	0	0	0	0	0	20	0	0	0	0	0	0	0	9	0	Moderately sick	Moderately/Very sick
TEST	PRO	2029	G	613546514	1830849	M	40		4	1	0	A	0	0	0	0	0	0	0	0	0	4	0	0	0	0	0	0	0	9	0	Mildly sick	Mildly sick
TEST	PRO	2398	G	614829794	1835314	M	83	SSM	6	1	0	A	0	0	0	0	0	0	0	0	0	13	0	0	0	0	0	0	0	9	0	Mildly sick	Mildly sick
TEST	PRO	2025	G	613522044	1835984	F	48	MCPO	2	1	0	A	0	0	0	0	0	0	0	1	0	2	0	0	0	0	0	0	0	9	0	Mildly sick	Mildly sick
TEST	PRO	2117	G	613806488	1838441	M	28	MCPO	3	1	0	A	0	0	0	0	0	0	0	0	0	3	0	0	0	0	0	0	0	9	0	Mildly sick	Mildly sick
TEST	PRO	2330	G	614593010	1839070	M	51	MCPO	19	18	0	A	0	0	0	0	0	0	0	0	1	14	0	0	0	0	0	0	0	9	0	Mildly sick	Mildly sick
TEST	PRO	2276	G	614420313	1843973	M	43	SSM	17	6	0	A	0	0	0	0	0	0	1	0	0	6	0	0	0	0	0	0	0	9	0	Mildly sick	Mildly sick
TEST	PRO	2464	G	615050242	1844473	M	78	SSM	1	1	0	C	0	0	0	0	0	0	0	0	1	23	0	0	0	1	0	0	0	0	0	Moderately sick	Moderately/Very sick
TEST	PRO	2439	G	614962579	1865742	M	44	MCPO	30	16	0	A	0	0	0	0	0	1	0	0	1	14	0	0	0	0	0	0	0	9	0	Mildly sick	Mildly sick
TEST	PRO	2123	G	613821925	1868645	F	31	FM	13	1	0	A	0	0	0	0	0	1	0	0	0	13	0	0	0	0	0	0	0	9	0	Mildly sick	Mildly sick
TEST	PRO	2281	G	614426849	1869324	M	40		3	1	0	A	0	0	0	0	0	0	0	0	0	4	0	0	0	0	0	0	0	9	0	Mildly sick	Mildly sick
TEST	PRO	2202	G	614130573	1869792	F	85	SSM	31	14	0	A	0	0	0	0	0	0	0	0	1	10	4	0	4	0	1	0	1	9	0	Mildly sick	Mildly sick
TEST	PRO	2056	G	613610708	1872265	M	52	MCPO	4	1	0	A	0	0	0	0	0	0	0	0	0	6	0	0	0	0	0	0	0	9	0	Mildly sick	Mildly sick
TEST	PRO	2391	G	614794840	1874302	F	61	MCPO	5	5	0	D	0	0	0	0	0	0	0	0	1	29	0	4	4	1	1	1	0	0	0	Very sick	Moderately/Very sick
TEST	PRO	2074	G	613663525	1876846	F	62	MCPO	53	34	0	A	0	0	0	0	0	0	0	0	1	25	2	5	7	0	1	1	1	9	0	Very sick	Moderately/Very sick
TEST	PRO	2161	G	613986223	1880722	F	68	SSM	5	2	0	A	0	0	0	0	0	0	0	0	0	14	0	0	0	0	0	0	0	9	0	Mildly sick	Mildly sick
TEST	PRO	2414	G	614879807	1882766	M	51	FM	8	6	0	A	0	0	0	0	0	0	0	0	0	4	0	0	0	0	0	0	0	9	0	Mildly sick	Mildly sick
TEST	PRO	2261	G	614345148	1884253	M	70	SSM	6	3	0	A	0	0	0	1	0	0	0	0	0	10	0	0	0	0	0	0	0	9	0	Mildly sick	Mildly sick
TEST	PRO	2157	G	613960699	1884453	F	51	MCPO	7	4	0	A	0	0	0	0	0	0	0	0	0	8	2	0	2	0	1	0	1	9	0	Mildly sick	Mildly sick
TEST	PRO	2037	G	613556679	1885589	F	19	COMM	3	1	0	A	0	0	0	0	0	0	0	0	0	5	0	0	0	0	0	0	0	9	0	Mildly sick	Mildly sick
TEST	PRO	2003	G	613065291	1886469	M	70	SSM	45	45	0	A	0	0	0	1	0	1	0	0	1	26	0	0	0	0	0	0	0	9	0	Very sick	Moderately/Very sick
TEST	PRO	2005	G	613190016	1886484	M	60		53	37	0	A	0	0	0	0	0	0	0	0	1	22	0	0	0	0	0	0	0	9	0	Moderately sick	Moderately/Very sick
TEST	PRO	2150	G	613950682	1887214	F	88	SSM	19	4	0	A	0	0	1	0	0	0	0	0	0	9	1	0	1	0	1	0	1	9	0	Mildly sick	Mildly sick
TEST	PRO	2054	G	613597590	1887245	F	75	MCMC	57	53	0	A	1	0	1	0	0	0	0	0	1	17	2	2	4	0	1	1	1	9	0	Moderately sick	Moderately/Very sick
TEST	PRO	2065	G	613658434	1887298	M	58	FM	27	11	0	A	0	0	0	0	0	1	0	0	1	27	0	0	0	0	0	0	0	9	0	Very sick	Moderately/Very sick
TEST	PRO	2022	G	613462282	1888262	F	49		8	2	0	A	0	0	0	0	0	0	0	0	0	7	0	0	0	0	0	0	0	9	0	Mildly sick	Mildly sick
TEST	PRO	2167	G	614007524	1889921	F	72	SSM	9	5	0	A	0	0	0	0	0	0	0	0	0	16	2	0	2	0	1	0	1	9	0	Moderately sick	Moderately/Very sick
TEST	PRO	2010	G	613392422	1890452	M	72	SSM	13	3	0	A	0	0	0	1	0	0	0	0	0	13	2	0	2	0	1	0	1	9	0	Mildly sick	Mildly sick
TEST	PRO	2013	G	613417047	1890556	M	58	MCPO	14	13	0	A	0	0	0	0	0	0	0	0	1	28	0	0	0	0	0	0	0	9	0	Very sick	Moderately/Very sick
TEST	PRO	2007	G	613299262	1890567	M	71	SSM	18	18	0	A	0	0	0	0	0	1	0	0	1	20	2	0	2	0	1	0	1	9	0	Moderately sick	Moderately/Very sick
TEST	PRO	2016	G	613444793	1890568	M	54		24	14	0	D	0	0	0	0	0	0	0	0	1	22	0	0	0	1	0	0	0	0	0	Moderately sick	Moderately/Very sick
TEST	PRO	2152	G	613955459	1891002	M	22	MCPO	2	2	0	A	0	0	0	0	0	0	0	0	0	6	0	0	0	0	0	0	0	9	0	Mildly sick	Mildly sick
TEST	PRO	2028	G	613543289	1891949	M	62		1	1	0	A	0	0	0	0	0	0	0	0	0	14	0	0	0	0	0	0	0	9	0	Mildly sick	Mildly sick
TEST	PRO	2036	G	613556646	1891952	M	47	COMM	2	2	0	D	0	0	0	0	0	0	0	0	0	24	4	0	4	1	1	0	1	0	0	Moderately sick	Moderately/Very sick
TEST	PRO	2039	G	613562313	1894143	F	90	SSM	4	2	0	A	1	0	0	0	0	0	0	0	0	11	0	0	0	0	0	0	0	9	0	Mildly sick	Mildly sick
TEST	PRO	2023	G	613481084	1895543	F	66	MCPO	8	2	0	A	0	0	0	0	0	0	0	0	0	7	0	0	0	0	0	0	0	9	0	Mildly sick	Mildly sick
TEST	PRO	2019	G	613447747	1895932	F	44	COMM	8	3	0	A	0	0	0	0	0	0	0	0	0	13	1	0	1	0	1	0	1	9	0	Mildly sick	Mildly sick
TEST	PRO	2071	G	613662071	1896248	F	87	MCPO	10	9	0	A	0	1	1	0	0	0	0	0	0	16	0	0	0	0	0	0	0	9	0	Moderately sick	Moderately/Very sick
TEST	PRO	2082	G	613706415	1896250	F	58	MCPO	3	3	0	D	0	0	0	0	0	0	0	0	1	16	0	0	0	1	0	0	0	0	0	Moderately sick	Moderately/Very sick
TEST	PRO	2088	G	613720564	1896254	F	72	SSM	21	21	0	A	0	0	0	0	0	0	0	0	1	22	5	32	37	0	1	1	1	9	0	Moderately sick	Moderately/Very sick
TEST	PRO	2108	G	613762392	1896261	F	49	MCPO	7	3	0	A	0	0	0	0	0	0	0	0	0	13	1	0	1	0	1	0	1	9	0	Mildly sick	Mildly sick
TEST	PRO	2183	G	614062602	1896266	F	53	COMM	11	9	0	A	0	0	0	0	0	0	0	0	1	9	4	0	4	0	1	0	1	9	0	Mildly sick	Mildly sick
TEST	PRO	2041	G	613570753	1896267	M	37		4	3	0	A	0	0	0	0	0	0	0	0	0	6	0	0	0	0	0	0	0	9	0	Mildly sick	Mildly sick
TEST	PRO	2045	G	613574227	1896272	M	32	MCPO	5	3	0	A	0	0	0	0	0	0	0	0	0	5	0	0	0	0	0	0	0	9	0	Mildly sick	Mildly sick
TEST	PRO	2046	G	613574631	1896273	M	58	MCPO	3	1	0	A	0	0	0	0	0	0	0	0	0	5	0	0	0	0	0	0	0	9	0	Mildly sick	Mildly sick
TEST	PRO	2086	G	613712561	1896288	M	52	MCPO	1	1	0	D	0	0	0	0	0	0	0	0	0	23	2	0	2	1	1	0	1	0	0	Moderately sick	Moderately/Very sick
TEST	PRO	2093	G	613726595	1896290	M	72	SSM	8	8	0	A	0	0	0	0	0	0	0	0	1	18	3	0	3	0	1	0	1	9	0	Moderately sick	Moderately/Very sick
TEST	PRO	2024	G	613521707	1896568	F	53	FM	8	4	0	A	0	0	0	1	0	0	0	0	0	9	2	0	2	0	1	0	1	9	0	Mildly sick	Mildly sick
TEST	PRO	2034	G	613554641	1897059	F	61	SSM	3	2	0	A	0	0	0	0	0	0	0	0	0	7	0	0	0	0	0	0	0	9	0	Mildly sick	Mildly sick
TEST	PRO	2042	G	613571132	1897320	M	43		3	2	0	A	0	0	0	0	0	0	0	0	0	2	0	0	0	0	0	0	0	9	0	Mildly sick	Mildly sick
TEST	PRO	2047	G	613575885	1897398	F	26	FM	3	2	0	A	0	0	0	0	0	0	0	0	0	6	0	0	0	0	0	0	0	9	0	Mildly sick	Mildly sick
TEST	PRO	2048	G	613576032	1897403	M	52		6	1	0	A	0	0	0	0	0	0	0	0	0	12	0	0	0	0	0	0	0	9	0	Mildly sick	Mildly sick
TEST	PRO	2196	G	614107803	1897945	F	48	MCPO	5	1	0	A	0	0	0	0	0	0	0	0	0	4	1	0	1	0	1	0	1	9	0	Mildly sick	Mildly sick
TEST	PRO	2340	G	614623700	1898050	M	66	MCMC	14	4	0	A	0	0	0	0	0	0	0	0	0	19	0	0	0	0	0	0	0	9	0	Moderately sick	Moderately/Very sick
TEST	PRO	2057	G	613624691	1898218	F	70	SSM	6	1	0	A	0	0	0	0	0	0	0	0	1	17	0	0	0	0	0	0	0	9	0	Moderately sick	Moderately/Very sick
TEST	PRO	2084	G	613709211	1898234	M	56	MCPO	7	3	0	A	0	0	0	0	0	0	0	0	0	5	0	0	0	0	0	0	0	9	0	Mildly sick	Mildly sick
TEST	PRO	2060	G	613641414	1898448	M	61	MCPO	92	6	0	A	0	0	1	0	0	1	0	0	1	7	2	0	2	0	1	0	1	9	0	Mildly sick	Mildly sick
TEST	PRO	2061	G	613643014	1898462	M	51	MCPO	22	1	0	A	0	0	0	0	0	0	0	0	1	5	0	0	0	0	0	0	0	9	0	Mildly sick	Mildly sick
TEST	PRO	2062	G	613643576	1898469	M	63		1	1	0	D	0	0	0	1	0	1	0	1	1	35	6	15	21	1	1	1	1	0	0	Very sick	Moderately/Very sick
TEST	PRO	2141	G	613865468	1898636	F	66	SSM	15	8	0	A	0	0	0	0	0	0	0	0	0	20	1	0	1	0	1	0	1	9	0	Moderately sick	Moderately/Very sick
TEST	PRO	2064	G	613657956	1898665	M	50	SSM	3	1	0	A	0	0	0	0	0	0	0	0	0	8	0	0	0	0	0	0	0	9	0	Mildly sick	Mildly sick
TEST	PRO	2069	G	613659986	1898707	F	46		9	2	0	A	0	0	0	0	0	0	0	0	0	11	2	0	2	0	1	0	1	9	0	Mildly sick	Mildly sick
TEST	PRO	2070	G	613661347	1898731	M	68	MCMC	14	14	0	D	0	0	0	0	0	0	0	0	0	13	0	0	0	1	0	0	0	1	1	Mildly sick	Mildly sick
TEST	PRO	2075	G	613673821	1898930	M	75	SSM	9	1	0	A	0	0	0	0	0	0	0	0	0	13	0	0	0	0	0	0	0	9	0	Mildly sick	Mildly sick
TEST	PRO	2076	G	613674662	1898949	F	56		21	7	0	A	0	0	0	0	0	0	0	1	1	24	1	9	10	0	1	1	1	9	0	Moderately sick	Moderately/Very sick
TEST	PRO	2078	G	613678564	1899043	F	52	MCPO	25	13	0	A	0	0	0	0	0	0	0	0	1	20	0	0	0	0	0	0	0	9	0	Moderately sick	Moderately/Very sick
TEST	PRO	2189	G	614087583	1899197	M	62	MCPO	4	2	0	A	0	0	0	0	0	0	0	0	0	6	0	0	0	0	0	0	0	9	0	Mildly sick	Mildly sick
TEST	PRO	2212	G	614159937	1899356	M	67	SSM	3	2	0	A	0	0	0	0	0	0	0	0	0	9	0	0	0	0	0	0	0	9	0	Mildly sick	Mildly sick
TEST	PRO	2081	G	613697192	1899442	F	21	COMM	7	4	0	A	0	0	0	0	0	0	0	0	0	8	2	0	2	0	1	0	1	9	0	Mildly sick	Mildly sick
TEST	PRO	2090	G	613723501	1900229	M	57	W/C	2	1	0	A	0	0	0	0	0	0	0	0	0	5	0	0	0	0	0	0	0	9	0	Mildly sick	Mildly sick
TEST	PRO	2171	G	614018802	1900246	M	72	MCMC	58	58	0	A	0	0	1	1	0	0	0	0	1	11	0	0	0	0	0	0	0	9	0	Mildly sick	Mildly sick
TEST	PRO	2195	G	614104818	1900255	F	54	FM	8	2	0	A	0	0	0	0	0	0	0	0	0	13	0	0	0	0	0	0	0	9	0	Mildly sick	Mildly sick
TEST	PRO	2092	G	613725860	1900299	F	58	SSM	10	2	0	A	0	0	1	0	0	0	0	0	0	7	0	0	0	0	0	0	0	9	0	Mildly sick	Mildly sick
TEST	PRO	2144	G	613871649	1900306	M	60	MCPO	5	2	0	A	0	0	0	0	1	0	0	0	0	6	0	0	0	0	0	0	0	9	0	Mildly sick	Mildly sick
TEST	PRO	2110	G	613778331	1900310	M	87	SSM	6	2	0	A	0	0	0	0	0	0	0	0	0	11	0	0	0	0	0	0	0	9	0	Mildly sick	Mildly sick
TEST	PRO	2121	G	613816032	1900312	M	25		46	28	0	A	0	0	0	0	0	0	0	0	1	14	2	0	2	0	1	0	1	9	0	Mildly sick	Mildly sick
TEST	PRO	2124	G	613822980	1900313	M	81		14	10	0	A	0	0	0	0	0	0	0	0	0	9	0	0	0	0	0	0	0	9	0	Mildly sick	Mildly sick
TEST	PRO	2129	G	613830538	1900318	M	79	SSM	12	6	0	A	0	0	0	0	0	0	0	0	1	12	1	0	1	0	1	0	1	9	0	Mildly sick	Mildly sick
TEST	PRO	2151	G	613951839	1900324	M	30	MCPO	10	3	0	A	0	0	0	0	0	0	0	0	1	11	0	0	0	0	0	0	0	9	0	Mildly sick	Mildly sick
TEST	PRO	2135	G	613850841	1900327	M	33	CIST	8	3	0	A	0	0	0	0	0	0	0	0	0	16	0	0	0	0	0	0	0	9	0	Moderately sick	Moderately/Very sick
TEST	PRO	2095	G	613727072	1900335	M	75	SSM	7	1	0	A	0	0	0	0	0	0	0	0	0	9	0	0	0	0	0	0	0	9	0	Mildly sick	Mildly sick
TEST	PRO	2139	G	613859206	1900343	F	77	SSM	1	1	0	D	0	0	0	0	0	0	0	0	0	25	0	0	0	1	0	0	0	0	0	Very sick	Moderately/Very sick
TEST	PRO	2153	G	613956192	1900347	F	36	SSM	27	8	0	A	0	0	0	0	0	0	1	0	0	15	1	0	1	0	1	0	1	9	0	Moderately sick	Moderately/Very sick
TEST	PRO	2164	G	613993716	1900350	F	41	MCPO	3	2	0	A	0	0	0	0	0	0	0	0	0	4	0	0	0	0	0	0	0	9	0	Mildly sick	Mildly sick
TEST	PRO	2182	G	614057214	1900361	F	56		2	1	0	A	0	0	0	0	0	0	0	0	0	7	0	0	0	0	0	0	0	9	0	Mildly sick	Mildly sick
TEST	PRO	2187	G	614082733	1900362	F	86	SSM	6	4	0	D	0	0	0	0	0	0	0	0	1	16	0	0	0	1	0	0	0	1	1	Moderately sick	Moderately/Very sick
TEST	PRO	2098	G	613740067	1900664	F	83	SSM	1	1	0	A	0	0	0	0	0	0	0	0	0	18	2	0	2	0	1	0	1	9	0	Moderately sick	Moderately/Very sick
TEST	PRO	2100	G	613741537	1900684	M	50	MCPO	4	1	0	A	0	0	0	0	0	0	0	0	0	5	0	0	0	0	0	0	0	9	0	Mildly sick	Mildly sick
TEST	PRO	2101	G	613743251	1900717	M	60	MCPO	26	1	0	A	0	0	0	0	0	0	0	0	0	9	0	0	0	0	0	0	0	9	0	Mildly sick	Mildly sick
TEST	PRO	2103	G	613744168	1900741	F	86	SSM	4	1	0	A	0	0	0	0	0	0	0	0	0	9	2	0	2	0	1	0	1	9	0	Mildly sick	Mildly sick
TEST	PRO	2106	G	613748326	1900803	F	44	MCPO	14	4	0	A	0	0	0	0	0	0	0	0	0	9	0	0	0	0	0	0	0	9	0	Mildly sick	Mildly sick
TEST	PRO	2109	G	613763812	1901196	F	55		4	1	0	A	0	0	0	0	0	0	0	0	0	5	0	0	0	0	0	0	0	9	0	Mildly sick	Mildly sick
TEST	PRO	2113	G	613787852	1901609	M	64	SSM	10	9	0	A	0	0	0	0	0	1	0	1	1	24	1	0	1	0	1	0	1	9	0	Moderately sick	Moderately/Very sick
TEST	PRO	2118	G	613806777	1901968	M	57	CNTY	10	7	0	A	0	0	0	0	0	0	0	0	1	9	0	0	0	0	0	0	0	9	0	Mildly sick	Mildly sick
TEST	PRO	2119	G	613813237	1902118	M	52		7	3	0	D	0	0	1	0	0	0	0	0	1	20	0	0	0	1	0	0	0	0	0	Moderately sick	Moderately/Very sick
TEST	PRO	2125	G	613828003	1902348	M	80	SSM	10	7	0	A	0	0	0	0	0	0	0	0	1	26	2	0	2	0	1	0	1	9	0	Very sick	Moderately/Very sick
TEST	PRO	2128	G	613830058	1902393	M	38	COMM	58	10	0	A	0	0	0	0	0	1	0	1	1	17	3	0	3	0	1	0	1	9	0	Moderately sick	Moderately/Very sick
TEST	PRO	2132	G	613833672	1902461	F	78	SSM	1	1	0	D	0	0	0	0	0	0	0	0	0	14	0	0	0	1	0	0	0	0	0	Mildly sick	Mildly sick
TEST	PRO	2133	G	613837327	1902538	M	18	MCPO	7	2	0	A	0	0	0	0	0	0	0	0	0	3	0	0	0	0	0	0	0	9	0	Mildly sick	Mildly sick
TEST	PRO	2154	G	613956200	1902784	F	36	SSM	3	2	0	A	0	0	0	0	0	0	0	0	0	4	0	0	0	0	0	0	0	9	0	Mildly sick	Mildly sick
TEST	PRO	2160	G	613980184	1902787	M	26	COMM	13	10	0	A	0	0	0	0	0	0	0	0	1	6	1	0	1	0	1	0	1	9	0	Mildly sick	Mildly sick
TEST	PRO	2417	G	614896280	1902797	M	43	CIST	1	1	0	A	0	0	0	0	0	0	0	0	0	7	0	0	0	0	0	0	0	9	0	Mildly sick	Mildly sick
TEST	PRO	2178	G	614045953	1902799	M	55		5	3	0	A	0	0	0	0	0	0	0	0	0	18	3	0	3	0	1	0	1	9	0	Moderately sick	Moderately/Very sick
TEST	PRO	2181	G	614052256	1902800	M	54	MCPO	2	1	0	A	0	0	0	0	0	0	0	0	0	7	0	0	0	0	0	0	0	9	0	Mildly sick	Mildly sick
TEST	PRO	2179	G	614047637	1902802	M	57	MCPO	4	3	0	A	0	0	0	0	0	0	0	0	0	5	0	0	0	0	0	0	0	9	0	Mildly sick	Mildly sick
TEST	PRO	2191	G	614095479	1902853	F	53		23	2	0	D	0	0	0	0	1	0	0	0	0	13	1	0	1	1	1	0	1	0	0	Mildly sick	Mildly sick
TEST	PRO	2143	G	613870385	1903150	F	78	SSM	4	2	0	A	0	0	0	0	0	0	0	0	0	11	0	0	0	0	0	0	0	9	0	Mildly sick	Mildly sick
TEST	PRO	2193	G	614097897	1903558	F	57	COMM	6	1	0	A	0	0	0	0	0	0	0	0	0	12	0	0	0	0	0	0	0	9	0	Mildly sick	Mildly sick
TEST	PRO	2147	G	613896281	1903637	F	60	MCPO	10	7	0	A	0	0	0	0	0	0	0	0	0	11	0	0	0	0	0	0	0	9	0	Mildly sick	Mildly sick
TEST	PRO	2232	G	614222610	1904077	M	45	MCPO	3	1	0	A	0	0	0	0	0	0	0	0	0	4	0	0	0	0	0	0	0	9	0	Mildly sick	Mildly sick
TEST	PRO	2159	G	613970425	1904199	F	51	SSM	26	9	0	A	0	0	0	0	0	1	0	0	0	15	0	0	0	0	0	0	0	9	0	Moderately sick	Moderately/Very sick
TEST	PRO	2425	G	614914950	1904570	F	55	MCPO	9	3	0	A	0	0	0	0	0	0	1	0	0	22	0	0	0	0	0	0	0	9	0	Moderately sick	Moderately/Very sick
TEST	PRO	2165	G	613995414	1904617	M	76	SSM	76	69	0	A	1	0	0	0	0	1	0	0	1	7	12	4	16	0	1	1	1	9	0	Mildly sick	Mildly sick
TEST	PRO	2188	G	614083640	1905710	M	61		6	6	0	D	0	0	0	0	0	0	0	1	1	25	0	0	0	1	0	0	0	1	1	Very sick	Moderately/Very sick
TEST	PRO	2198	G	614112654	1905712	M	80	SSM	11	11	0	D	0	0	0	0	0	0	0	0	1	16	3	0	3	1	1	0	1	1	1	Moderately sick	Moderately/Very sick
TEST	PRO	2199	G	614117877	1905714	M	25	COMM	2	1	0	A	0	0	0	0	0	0	0	0	0	16	0	0	0	0	0	0	0	9	0	Moderately sick	Moderately/Very sick
TEST	PRO	2204	G	614131373	1905719	M	79	SSM	8	3	0	A	0	0	0	0	0	0	0	0	1	8	4	2	6	0	1	1	1	9	0	Mildly sick	Mildly sick
TEST	PRO	2205	G	614131571	1905720	M	43	FM	16	14	0	A	0	0	0	0	0	0	0	0	0	7	0	3	3	0	1	1	0	9	0	Mildly sick	Mildly sick
TEST	PRO	2210	G	614150365	1905726	M	22		1	1	0	A	0	0	0	0	0	0	0	0	0	6	0	0	0	0	0	0	0	9	0	Mildly sick	Mildly sick
TEST	PRO	2213	G	614160547	1905729	M	60	COMM	6	1	0	A	0	0	0	0	0	0	0	0	0	13	0	0	0	0	0	0	0	9	0	Mildly sick	Mildly sick
TEST	PRO	2217	G	614180594	1905731	M	73	SSM	2	1	0	A	0	0	0	0	0	0	0	0	0	7	0	0	0	0	0	0	0	9	0	Mildly sick	Mildly sick
TEST	PRO	2185	G	614066207	1905742	F	62	MCPO	10	1	0	A	0	0	0	0	0	0	0	0	0	10	0	0	0	0	0	0	0	9	0	Mildly sick	Mildly sick
TEST	PRO	2253	G	614295202	1906003	F	26	COMM	6	1	0	A	0	0	0	0	0	0	0	0	0	2	0	0	0	0	0	0	0	9	0	Mildly sick	Mildly sick
TEST	PRO	2280	G	614425973	1906015	F	30	MCPO	2	1	0	A	0	0	0	0	0	0	0	0	0	7	0	0	0	0	0	0	0	9	0	Mildly sick	Mildly sick
TEST	PRO	2214	G	614160802	1906169	M	76	SSM	1	1	0	A	0	0	0	0	0	0	0	0	0	10	0	0	0	0	0	0	0	9	0	Mildly sick	Mildly sick
TEST	PRO	2192	G	614097046	1906232	F	23		5	2	0	A	0	0	0	0	0	0	0	0	0	6	0	0	0	0	0	0	0	9	0	Mildly sick	Mildly sick
TEST	PRO	2290	G	614452381	1906434	F	42	SSM	14	4	0	A	0	0	0	0	0	0	0	0	0	4	1	0	1	0	1	0	1	9	0	Mildly sick	Mildly sick
TEST	PRO	2197	G	614111706	1906496	F	61	MCMC	33	11	0	A	0	0	1	0	0	0	1	0	1	8	3	0	3	0	1	0	1	9	0	Mildly sick	Mildly sick
TEST	PRO	2234	G	614236057	1906807	M	69	SSM	4	1	0	A	0	0	0	0	0	0	0	1	0	7	0	0	0	0	0	0	0	9	0	Mildly sick	Mildly sick
TEST	PRO	2247	G	614275659	1907036	F	54	FM	5	2	0	A	0	0	0	0	0	0	0	0	0	5	0	0	0	0	0	0	0	9	0	Mildly sick	Mildly sick
TEST	PRO	2402	G	614855633	1907923	F	69	SSM	36	31	0	A	0	0	0	0	0	0	1	0	1	10	2	0	2	0	1	0	1	9	0	Mildly sick	Mildly sick
TEST	PRO	2229	G	614211860	1908175	F	45	MCMC	10	2	0	A	0	0	0	0	0	0	1	0	0	3	0	0	0	0	0	0	0	9	0	Mildly sick	Mildly sick
TEST	PRO	2239	G	614262814	1908177	M	74	SSM	9	1	0	A	0	0	0	0	0	0	0	1	0	14	0	0	0	0	0	0	0	9	0	Mildly sick	Mildly sick
TEST	PRO	2249	G	614289320	1908183	M	59		2	2	0	A	0	0	0	0	0	0	0	0	0	5	0	0	0	0	0	0	0	9	0	Mildly sick	Mildly sick
TEST	PRO	2252	G	614294031	1908185	M	63		48	12	0	A	0	0	0	0	0	0	0	0	1	24	0	0	0	0	0	0	0	9	0	Moderately sick	Moderately/Very sick
TEST	PRO	2255	G	614296283	1908188	M	23	COMM	1	1	0	A	0	0	0	0	0	0	0	0	0	17	0	0	0	0	0	0	0	9	0	Moderately sick	Moderately/Very sick
TEST	PRO	2264	G	614375129	1908193	M	21		4	2	0	A	0	0	0	0	0	0	0	0	0	17	0	0	0	0	0	0	0	9	0	Moderately sick	Moderately/Very sick
TEST	PRO	2231	G	614212991	1908222	F	64	MCPO	3	1	0	A	0	0	0	0	0	0	0	0	0	5	0	0	0	0	0	0	0	9	0	Mildly sick	Mildly sick
TEST	PRO	2303	G	614505089	1908743	M	84	SSM	48	36	0	A	1	0	1	0	0	1	0	0	1	11	13	0	13	0	1	0	1	9	0	Mildly sick	Mildly sick
TEST	PRO	2339	G	614622629	1908843	F	66	SSM	7	1	0	A	0	0	0	0	0	0	0	0	0	5	0	0	0	0	0	0	0	9	0	Mildly sick	Mildly sick
TEST	PRO	2406	G	614870434	1908869	F	64	FM	9	3	0	A	0	0	0	0	0	0	0	0	0	4	2	2	4	0	1	1	1	9	0	Mildly sick	Mildly sick
TEST	PRO	2242	G	614264869	1909032	F	86	SSM	4	2	0	A	0	0	0	0	0	0	0	0	0	15	0	0	0	0	0	0	0	9	0	Moderately sick	Moderately/Very sick
TEST	PRO	2244	G	614269579	1909120	M	83	SSM	31	22	0	D	0	0	1	0	0	0	0	0	1	8	2	0	2	1	1	0	1	0	0	Mildly sick	Mildly sick
TEST	PRO	2395	G	614822708	1909273	F	71	SSM	4	1	0	A	0	0	0	0	0	0	0	0	0	9	0	0	0	0	0	0	0	9	0	Mildly sick	Mildly sick
TEST	PRO	2250	G	614293165	1909536	F	65	MCPO	6	1	0	A	0	0	0	0	0	0	0	0	0	13	0	0	0	0	0	0	0	9	0	Mildly sick	Mildly sick
TEST	PRO	2256	G	614296705	1909611	M	41	MCPO	9	1	0	A	0	0	0	0	0	0	0	0	0	1	0	0	0	0	0	0	0	9	0	Mildly sick	Mildly sick
TEST	PRO	2292	G	614453124	1909786	M	68	SSM	3	2	0	A	0	0	0	0	0	0	0	0	0	7	0	0	0	0	0	0	0	9	0	Mildly sick	Mildly sick
TEST	PRO	2267	G	614392595	1910138	M	37	W/C	5	2	0	A	0	0	0	0	0	0	0	0	0	15	0	0	0	0	0	0	0	9	0	Moderately sick	Moderately/Very sick
TEST	PRO	2277	G	614421188	1910141	M	49		5	4	0	A	0	0	0	0	0	0	0	0	0	15	5	0	5	0	1	0	1	9	0	Moderately sick	Moderately/Very sick
TEST	PRO	2283	G	614429652	1910149	M	50	MCPO	10	3	0	A	0	0	0	0	0	0	0	0	1	24	0	0	0	0	0	0	0	9	0	Moderately sick	Moderately/Very sick
TEST	PRO	2299	G	614490795	1910158	M	43	MCPO	9	1	0	A	0	0	0	0	0	0	0	0	0	4	0	0	0	0	0	0	0	9	0	Mildly sick	Mildly sick
TEST	PRO	2306	G	614507481	1910160	M	35	SSM	9	5	0	A	0	0	0	0	0	0	0	0	0	14	0	0	0	0	0	0	0	9	0	Mildly sick	Mildly sick
TEST	PRO	2294	G	614465672	1910172	F	38	FM	2	1	0	A	0	0	0	0	0	0	0	0	0	17	0	0	0	0	0	0	0	9	0	Moderately sick	Moderately/Very sick
TEST	PRO	2366	G	614695211	1910179	F	30	COMM	1	1	0	A	0	0	0	0	0	0	0	0	0	6	0	0	0	0	0	0	0	9	0	Mildly sick	Mildly sick
TEST	PRO	2335	G	614599793	1910189	M	56	COMM	14	11	0	A	0	0	0	0	0	0	0	0	0	7	0	0	0	0	0	0	0	9	0	Mildly sick	Mildly sick
TEST	PRO	2338	G	614608628	1910190	M	35	CIST	4	4	0	A	0	0	0	0	0	0	0	0	0	21	0	0	0	0	0	0	0	9	0	Moderately sick	Moderately/Very sick
TEST	PRO	2263	G	614374866	1910196	M	48	MCPO	9	1	0	A	0	0	0	0	0	0	0	0	0	7	0	0	0	0	0	0	0	9	0	Mildly sick	Mildly sick
TEST	PRO	2265	G	614376994	1910215	F	92	MCPO	6	3	0	A	0	0	0	0	1	0	0	0	0	12	1	0	1	0	1	0	1	9	0	Mildly sick	Mildly sick
TEST	PRO	2266	G	614385805	1910334	M	53	MCPO	1	1	0	A	0	0	0	0	0	0	0	0	0	3	0	0	0	0	0	0	0	9	0	Mildly sick	Mildly sick
TEST	PRO	2271	G	614403046	1910633	M	67	SSM	20	13	0	A	1	0	0	0	0	0	0	1	1	10	0	0	0	0	0	0	0	9	0	Mildly sick	Mildly sick
TEST	PRO	2273	G	614417335	1910833	F	70	SSM	14	1	0	A	0	0	0	0	0	0	0	0	0	7	0	0	0	0	0	0	0	9	0	Mildly sick	Mildly sick
TEST	PRO	2287	G	614444057	1911236	F	19	COMM	4	1	0	A	0	0	0	0	0	0	0	0	0	2	0	0	0	0	0	0	0	9	0	Mildly sick	Mildly sick
TEST	PRO	2342	G	614629061	1911959	M	49	MCPO	14	3	0	A	1	0	0	0	0	1	0	0	0	21	0	0	0	0	0	0	0	9	0	Moderately sick	Moderately/Very sick
TEST	PRO	2308	G	614510790	1912093	M	23	MCPO	6	2	0	A	0	0	0	0	0	0	0	0	0	14	0	0	0	0	0	0	0	9	0	Mildly sick	Mildly sick
TEST	PRO	2311	G	614511749	1912096	M	53	MCPO	15	3	0	A	0	0	0	0	0	0	0	0	0	13	2	0	2	0	1	0	1	9	0	Mildly sick	Mildly sick
TEST	PRO	2313	G	614511830	1912097	F	49	MCPO	12	10	0	D	0	0	0	0	0	0	0	0	0	22	2	0	2	1	1	0	1	0	0	Moderately sick	Moderately/Very sick
TEST	PRO	2355	G	614676302	1912099	M	23		1	1	0	A	0	0	0	0	0	0	0	0	0	11	0	0	0	0	0	0	0	9	0	Mildly sick	Mildly sick
TEST	PRO	2315	G	614534303	1912100	M	48	COMM	24	22	0	A	0	0	0	0	0	0	0	0	1	27	10	12	22	0	1	1	1	9	0	Very sick	Moderately/Very sick
TEST	PRO	2373	G	614769032	1913062	M	66	MCMC	13	11	0	A	0	0	0	0	0	0	0	0	1	13	4	0	4	0	1	0	1	9	0	Mildly sick	Mildly sick
TEST	PRO	2319	G	614559540	1913093	M	63	FED	21	9	0	A	1	0	0	0	0	0	0	0	1	20	1	0	1	0	1	0	1	9	0	Moderately sick	Moderately/Very sick
TEST	PRO	2320	G	614559946	1913095	M	54	MCPO	15	1	0	A	0	0	0	0	0	0	0	0	0	17	0	0	0	0	0	0	0	9	0	Moderately sick	Moderately/Very sick
TEST	PRO	2321	G	614561686	1913120	M	44	MCPO	27	5	0	A	0	0	0	0	0	1	0	0	0	2	0	0	0	0	0	0	0	9	0	Mildly sick	Mildly sick
TEST	PRO	2372	G	614768976	1913163	M	68	MCMC	9	2	0	A	0	0	0	0	0	0	0	0	0	19	0	0	0	0	0	0	0	9	0	Moderately sick	Moderately/Very sick
TEST	PRO	2354	G	614671360	1913529	M	74	SSM	5	2	0	A	0	0	0	0	0	0	0	0	0	5	0	0	0	0	0	0	0	9	0	Mildly sick	Mildly sick
TEST	PRO	2430	G	614942910	1913717	M	25		4	2	0	A	0	0	0	0	0	0	0	0	0	18	0	0	0	0	0	0	0	9	0	Moderately sick	Moderately/Very sick
TEST	PRO	2337	G	614600559	1913771	F	52	COMM	4	2	0	A	0	0	0	0	0	0	0	0	0	5	0	0	0	0	0	0	0	9	0	Mildly sick	Mildly sick
TEST	PRO	2341	G	614624815	1913908	M	55	MCPO	22	19	0	A	0	0	0	0	0	0	0	0	1	22	2	0	2	0	1	0	1	9	0	Moderately sick	Moderately/Very sick
TEST	PRO	2344	G	614645406	1913911	M	69	MCMC	3	2	0	A	0	0	0	0	0	0	0	0	0	22	0	0	0	0	0	0	0	9	0	Moderately sick	Moderately/Very sick
TEST	PRO	2346	G	614646206	1913913	M	39		1	1	0	C	0	0	0	0	0	0	0	0	0	27	0	0	0	1	0	0	0	0	0	Very sick	Moderately/Very sick
TEST	PRO	2350	G	614659605	1913919	M	57		11	4	0	A	0	0	0	0	0	0	0	0	0	10	3	0	3	0	1	0	1	9	0	Mildly sick	Mildly sick
TEST	PRO	2351	G	614660553	1913920	M	53	MCMC	5	3	0	A	0	0	0	0	0	0	0	0	0	17	0	0	0	0	0	0	0	9	0	Moderately sick	Moderately/Very sick
TEST	PRO	2357	G	614677714	1913926	M	73	SSM	23	23	0	A	0	0	1	0	0	1	0	0	1	25	0	2	2	0	1	1	0	9	0	Very sick	Moderately/Very sick
TEST	PRO	2356	G	614677631	1913927	M	42	W/C	3	1	0	A	0	0	0	0	0	0	0	0	0	2	0	0	0	0	0	0	0	9	0	Mildly sick	Mildly sick
TEST	PRO	2362	G	614681716	1913937	M	28	FM	11	1	0	A	0	0	0	0	0	0	0	0	0	13	0	0	0	0	0	0	0	9	0	Mildly sick	Mildly sick
TEST	PRO	2363	G	614683241	1913939	M	33	MCPO	14	8	0	A	0	1	0	0	0	0	0	0	1	10	3	0	3	0	1	0	1	9	0	Mildly sick	Mildly sick
TEST	PRO	2347	G	614652030	1913951	F	60	COMM	7	5	0	A	0	0	0	0	0	0	0	1	1	30	2	0	2	0	1	0	1	9	0	Very sick	Moderately/Very sick
TEST	PRO	2359	G	614679504	1913953	F	81		24	9	0	A	0	0	0	0	0	0	0	0	1	15	1	0	1	0	1	0	1	9	0	Moderately sick	Moderately/Very sick
TEST	PRO	2369	G	614757540	1913954	F	28		44	34	0	A	0	0	0	0	0	0	0	0	1	14	2	2	4	0	1	1	1	9	0	Mildly sick	Mildly sick
TEST	PRO	2384	G	614791382	1913962	F	45	MCPO	12	8	0	A	0	0	0	0	0	0	0	0	1	14	0	0	0	0	0	0	0	9	0	Mildly sick	Mildly sick
TEST	PRO	2388	G	614792380	1913965	F	78	COMM	1	1	0	A	0	0	0	0	0	0	0	0	0	14	0	0	0	0	0	0	0	9	0	Mildly sick	Mildly sick
TEST	PRO	2348	G	614655470	1914710	F	82	SSM	5	1	0	D	0	0	0	0	0	0	0	0	0	20	0	0	0	1	0	0	0	0	0	Moderately sick	Moderately/Very sick
TEST	PRO	2370	G	614757862	1914788	M	40	SSM	2	1	0	A	0	0	0	0	0	0	0	0	0	14	0	0	0	0	0	0	0	9	0	Mildly sick	Mildly sick
TEST	PRO	2381	G	614790061	1914794	M	68	SSM	11	11	0	A	0	0	0	0	0	0	0	0	1	26	1	0	1	0	1	0	1	9	0	Very sick	Moderately/Very sick
TEST	PRO	2383	G	614791192	1914796	M	22		4	1	0	A	0	0	0	0	0	0	0	0	0	1	0	0	0	0	0	0	0	9	0	Mildly sick	Mildly sick
TEST	PRO	2385	G	614792075	1914798	M	41		1	1	0	D	0	0	0	0	0	0	0	0	0	8	0	0	0	1	0	0	0	0	0	Mildly sick	Mildly sick
TEST	PRO	2399	G	614840833	1914808	M	92	SSM	5	1	0	A	0	0	0	0	0	0	0	0	0	11	0	0	0	0	0	0	0	9	0	Mildly sick	Mildly sick
TEST	PRO	2408	G	614873479	1914810	M	65	FED	3	1	0	A	0	0	0	0	0	0	0	0	0	9	0	0	0	0	0	0	0	9	0	Mildly sick	Mildly sick
TEST	PRO	2434	G	614960110	1914810	M	65	SSM	9	1	0	A	0	0	0	0	0	0	0	0	0	6	0	0	0	0	0	0	0	9	0	Mildly sick	Mildly sick
TEST	PRO	2446	G	614991784	1915798	M	65	SSM	3	1	0	A	0	0	0	0	0	0	0	0	0	11	0	0	0	0	0	0	0	9	0	Mildly sick	Mildly sick
TEST	PRO	2374	G	614771434	1915910	M	79	MCPO	14	3	0	A	1	0	0	0	0	1	1	0	0	13	2	0	2	0	1	0	1	9	0	Mildly sick	Mildly sick
TEST	PRO	2376	G	614775229	1915971	M	78	FED	18	7	0	A	1	0	0	0	0	0	0	0	0	22	0	0	0	0	0	0	0	9	0	Moderately sick	Moderately/Very sick
TEST	PRO	2379	G	614789352	1916167	M	26	MCPO	12	4	0	A	0	0	0	0	0	0	0	0	0	2	0	0	0	0	0	0	0	9	0	Mildly sick	Mildly sick
TEST	PRO	2387	G	614792372	1916213	F	88	SSM	12	7	0	A	0	0	0	0	0	0	0	0	0	24	0	0	0	0	0	0	0	9	0	Moderately sick	Moderately/Very sick
TEST	PRO	2423	G	614912822	1916658	M	49		9	2	0	A	0	0	0	0	0	0	0	0	0	5	0	0	0	0	0	0	0	9	0	Mildly sick	Mildly sick
TEST	PRO	2436	G	614961811	1916662	M	24	MCPO	23	12	0	A	0	0	0	0	0	0	0	0	1	11	0	0	0	0	0	0	0	9	0	Mildly sick	Mildly sick
TEST	PRO	2451	G	615008505	1916666	F	25	MCFM	2	1	0	A	0	0	0	0	0	0	0	0	0	1	0	0	0	0	0	0	0	9	0	Mildly sick	Mildly sick
TEST	PRO	2411	G	614877983	1916674	F	44	FM	8	3	0	A	0	0	0	0	0	0	0	0	0	11	2	0	2	0	1	0	1	9	0	Mildly sick	Mildly sick
TEST	PRO	2471	G	615103876	1916686	F	41	W/C	2	1	0	A	0	1	0	0	0	0	0	0	0	5	0	0	0	0	0	0	0	9	0	Mildly sick	Mildly sick
TEST	PRO	2456	G	615025145	1917047	M	77		13	6	0	A	0	0	0	0	0	0	0	0	1	12	0	0	0	0	0	0	0	9	0	Mildly sick	Mildly sick
TEST	PRO	2466	G	615059763	1917048	M	68	COMM	1	1	0	A	0	0	0	0	0	0	0	0	0	13	0	0	0	0	0	0	0	9	0	Mildly sick	Mildly sick
TEST	PRO	2469	G	615082278	1917058	M	18	MCPO	22	16	0	A	0	0	0	0	0	0	0	0	1	18	0	0	0	0	0	0	0	9	0	Moderately sick	Moderately/Very sick
TEST	PRO	2401	G	614851863	1917194	F	80	SSM	8	5	0	A	0	0	0	0	0	0	0	1	0	10	0	0	0	0	0	0	0	9	0	Mildly sick	Mildly sick
TEST	PRO	2403	G	614857837	1917266	F	76	SSM	8	3	0	A	0	0	0	0	0	0	0	0	0	13	0	0	0	0	0	0	0	9	0	Mildly sick	Mildly sick
TEST	PRO	2422	G	614906634	1917476	M	74	SSM	3	2	0	A	1	0	0	0	0	0	0	0	0	10	0	0	0	0	0	0	0	9	0	Mildly sick	Mildly sick
TEST	PRO	2413	G	614879567	1917577	M	65	SSM	12	6	0	A	0	0	0	0	0	1	0	0	0	12	3	0	3	0	1	0	1	9	0	Mildly sick	Mildly sick
TEST	PRO	2418	G	614903193	1917924	M	49		21	8	0	A	0	0	0	0	0	0	0	0	0	5	0	0	0	0	0	0	0	9	0	Mildly sick	Mildly sick
TEST	PRO	2420	G	614904563	1917940	M	64	FM	13	3	0	A	0	0	1	0	0	0	0	0	0	8	0	0	0	0	0	0	0	9	0	Mildly sick	Mildly sick
TEST	PRO	2426	G	614918050	1918166	M	53	SSM	35	1	0	A	0	0	0	1	1	0	0	0	0	20	1	0	1	0	1	0	1	9	0	Moderately sick	Moderately/Very sick
TEST	PRO	2442	G	614975654	1918350	M	73	SSM	3	2	0	A	0	0	0	0	0	0	0	0	0	11	0	0	0	0	0	0	0	9	0	Mildly sick	Mildly sick
TEST	PRO	2433	G	614956647	1918726	M	36		11	11	0	A	0	0	0	0	0	0	0	0	0	12	3	0	3	0	1	0	1	9	0	Mildly sick	Mildly sick
TEST	PRO	2452	G	615009677	1919618	F	77	MCMC	25	5	0	A	0	0	0	0	0	1	0	0	0	22	0	2	2	0	1	1	0	9	0	Moderately sick	Moderately/Very sick
TEST	PRO	2460	G	615041563	1920127	M	28		11	11	0	A	0	0	0	0	0	0	0	0	1	19	2	0	2	0	1	0	1	9	0	Moderately sick	Moderately/Very sick
TEST	PRO	2465	G	615059342	1920416	M	47		31	18	0	A	0	0	0	0	0	0	0	1	0	17	1	3	4	0	1	1	1	9	0	Moderately sick	Moderately/Very sick
TEST	PRO	2473	G	8100057929	85002050	F	22	COMM	2	1	0	A	0	0	0	0	0	0	0	0	0	16	0	0	0	0	0	0	0	9	0	Moderately sick	Moderately/Very sick

## Sheet: dictionary
Apache group	Mildly sick	if Apache II score is		<15
	Moderately			15-24
	Very sick			>=25
Prev_death	1 if death is preventable
	0 if death is non-preventable
	9 if patient did not die
Prev_death2	1 if death is preventable
	0 otherwise
